# Supplementary material for: Integrative Computational and Experimental Approaches to Establish a Post-Myocardial Infarction Knowledge Map
Source: PLoS Comput Biol. 2014 Mar 20;10(3):e1003472. doi: 10.1371/journal.pcbi.1003472 (PMC3961365; doi:10.1371/journal.pcbi.1003472)
Supplement: Table S1 — GO cellular component terms of MIPIN seed proteins. We did not combine child terms into their parent terms since they showed more specific functions. (XLSX) [file pcbi.1003472.s004.xlsx]

## Sheet: Sheet1
Table S1: GO cellular component terms of MIPIN seed proteins. We did not combine child terms into their parent terms since they showed more specific functions.
GO ID	Term	Count	p-value	Genes
GO:0005604	basement membrane	3	0.0213	TIMP3, LAMA3, VEGFA
GO:0043235	receptor complex	3	0.0442	ITB3, TLR4, ITA4
GO:0031093	platelet alpha granule lumen	4	0.000221	VEGFA, TIMP1, TGFB1, FIBB
GO:0060205	cytoplasmic membrane-bounded vesicle lumen	4	0.000273	VEGFA, TIMP1, TGFB1, FIBB
GO:0031983	vesicle lumen	4	0.000311	VEGFA, TIMP1, TGFB1, FIBB
GO:0044420	extracellular matrix part	4	0.00463	TIMP3, LAMA3, CO3A1, VEGFA
GO:0031091	platelet alpha granule	5	1.96e-05	ITB3, VEGFA, TIMP1, TGFB1, FIBB
GO:0030141	secretory granule	5	0.00175	ITB3, VEGFA, TIMP1, TGFB1, FIBB
GO:0044433	cytoplasmic vesicle part	5	0.00201	ITB3, VEGFA, TIMP1, TGFB1, FIBB
GO:0031988	membrane-bounded vesicle	6	0.0229	ITB3, VEGFA, TIMP1, OSTP, TGFB1, FIBB
GO:0031982	vesicle	6	0.0424	ITB3, VEGFA, TIMP1, OSTP, TGFB1, FIBB
GO:0009897	external side of plasma membrane	8	4.79e-07	TLR2, TNFA, ITB3, ILRL1, ACE, TLR4, FIBB, ITA4
GO:0005578	proteinaceous extracellular matrix	9	2.9e-06	TIMP3, LAMA3, CO3A1, VEGFA, ATS4, MMP9, TIMP1, MMP3, TGFB1
GO:0031012	extracellular matrix	9	5.06e-06	TIMP3, LAMA3, CO3A1, VEGFA, ATS4, MMP9, TIMP1, MMP3, TGFB1
GO:0009986	cell surface	10	4.7e-07	TLR2, TNFA, ITB3, VEGFA, ILRL1, ACE, TGFB1, TLR4, FIBB, ITA4
GO:0044459	plasma membrane part	14	0.00674	GPVI, LAMA3, EPCR, MRP6, TLR4, FIBB, ITA4, TLR2, NOS3, CXA4, TNFA, ITB3, ILRL1, ACE
GO:0005615	extracellular space	18	1.19e-12	CCL2, ADIPO, ANFB, VEGFA, SDF1, ATS4, OSTP, CYTC, FIBB, TNFA, CO3A1, CRP, TNFB, ACE, MMP9, THRB, MMP3, TGFB1
GO:0044421	extracellular region part	21	1.25e-13	TIMP3, CCL2, ADIPO, ANFB, LAMA3, VEGFA, SDF1, ATS4, OSTP, CYTC, FIBB, TNFA, CO3A1, CRP, TNFB, ACE, MMP9, TIMP1, THRB, MMP3, TGFB1
GO:0005576	extracellular region	25	2.03e-11	TIMP3, CCL2, LAMA3, VEGFA, SDF1, ATS4, OSTP, CYTC, SFRP2, TNFA, CRP, TNFB, ACE, MMP9, MMP3, ANFB, ADIPO, FIBB, CO3A1, PAPP1, ILRL1, TIMP1, THRB, TGFB1, PAI1
