# Supplementary material for: Integrative Computational and Experimental Approaches to Establish a Post-Myocardial Infarction Knowledge Map
Source: PLoS Comput Biol. 2014 Mar 20;10(3):e1003472. doi: 10.1371/journal.pcbi.1003472 (PMC3961365; doi:10.1371/journal.pcbi.1003472)
Supplement: Table S2 — Top 20 enriched GO biological process terms with highest number of ancestors, sorted by the number of ancestors. (XLSX) [file pcbi.1003472.s005.xlsx]

## Sheet: Sheet1
Table S2: Top 20 enriched GO biological process terms with highest number of ancestors, sorted by the number of ancestors.
GOID	Term	p-value	Number of Ancestors
GO:0043507	positive regulation of JUN kinase activity	0.00898	81
GO:0007250	activation of NF-kappaB-inducing kinase activity	0.000109	67
GO:0031659	positive regulation of cyclin-dependent protein kinase activity involved in G1/S	0.00944	67
GO:0000187	activation of MAPK activity	0.00609	66
GO:0043406	positive regulation of MAP kinase activity	1.57e-05	64
GO:0045898	regulation of RNA polymerase II transcriptional preinitiation complex assembly	0.00944	64
GO:0010862	positive regulation of pathway-restricted SMAD protein phosphorylation	0.0176	63
GO:0030516	regulation of axon extension	0.046	63
GO:0043506	regulation of JUN kinase activity	0.00355	61
GO:0045737	positive regulation of cyclin-dependent protein kinase activity	0.0395	59
GO:0050771	negative regulation of axonogenesis	0.00041	57
GO:0060260	regulation of transcription initiation from RNA polymerase II promoter	0.00209	54
GO:0000186	activation of MAPKK activity	0.0175	54
GO:0032147	activation of protein kinase activity	3.11e-08	53
GO:0000122	negative regulation of transcription from RNA polymerase II promoter	0.0249	53
GO:0045860	positive regulation of protein kinase activity	4.74e-14	52
GO:0045944	positive regulation of transcription from RNA polymerase II promoter	0.000127	52
GO:0006469	negative regulation of protein kinase activity	0.0028	52
GO:0042993	positive regulation of transcription factor import into nucleus	0.0142	51
GO:0045892	negative regulation of transcription, DNA-dependent	0.0112	50
