# Supplementary material for: Integrative Computational and Experimental Approaches to Establish a Post-Myocardial Infarction Knowledge Map
Source: PLoS Comput Biol. 2014 Mar 20;10(3):e1003472. doi: 10.1371/journal.pcbi.1003472 (PMC3961365; doi:10.1371/journal.pcbi.1003472)
Supplement: Table S3 — List of 80 enriched GO biological process terms with 1 offspring, sorted by p-value. (XLSX) [file pcbi.1003472.s006.xlsx]

## Sheet: Sheet1
Table S3: List of 80 enriched GO biological process terms with 1 offspring, sorted by p-value.
GO ID	Term	p-value
GO:0043123	positive regulation of I-kappaB kinase/NF-kappaB cascade	7.03e-14
GO:0051092	positive regulation of NF-kappaB transcription factor activity	4.65e-09
GO:0032760	positive regulation of tumor necrosis factor production	3.65e-08
GO:0045792	negative regulation of cell size	8.64e-08
GO:0048661	positive regulation of smooth muscle cell proliferation	2.65e-06
GO:0001954	positive regulation of cell-matrix adhesion	1.22e-05
GO:0001569	patterning of blood vessels	1.28e-05
GO:0030199	collagen fibril organization	1.47e-05
GO:0008633	activation of pro-apoptotic gene products	1.81e-05
GO:0002541	activation of plasma proteins involved in acute inflammatory response	4.78e-05
GO:0007250	activation of NF-kappaB-inducing kinase activity	0.000109
GO:0045429	positive regulation of nitric oxide biosynthetic process	0.000144
GO:0048662	negative regulation of smooth muscle cell proliferation	0.000164
GO:0070723	response to cholesterol	0.000262
GO:0007172	signal complex assembly	0.000334
GO:0043129	surfactant homeostasis	0.000473
GO:0045793	positive regulation of cell size	0.000652
GO:0051897	positive regulation of protein kinase B signaling cascade	0.000719
GO:0008228	opsonization	0.00123
GO:0045410	positive regulation of interleukin-6 biosynthetic process	0.00123
GO:0043525	positive regulation of neuron apoptotic process	0.00164
GO:0032743	positive regulation of interleukin-2 production	0.00209
GO:0043206	extracellular fibril organization	0.00209
GO:0045084	positive regulation of interleukin-12 biosynthetic process	0.00209
GO:0001938	positive regulation of endothelial cell proliferation	0.00261
GO:0002281	macrophage activation involved in immune response	0.00324
GO:0043011	myeloid dendritic cell differentiation	0.00472
GO:0043537	negative regulation of blood vessel endothelial cell migration	0.00472
GO:0046325	negative regulation of glucose import	0.00472
GO:0051044	positive regulation of membrane protein ectodomain proteolysis	0.00472
GO:0002248	connective tissue replacement involved in inflammatory response wound healing	0.00485
GO:0045715	negative regulation of low-density lipoprotein particle receptor biosynthetic process	0.00485
GO:0032755	positive regulation of interleukin-6 production	0.00652
GO:0048536	spleen development	0.00652
GO:0033138	positive regulation of peptidyl-serine phosphorylation	0.00654
GO:0046329	negative regulation of JNK cascade	0.00654
GO:0050930	induction of positive chemotaxis	0.00654
GO:0045768	positive regulation of anti-apoptosis	0.00679
GO:0032570	response to progesterone stimulus	0.00789
GO:0043507	positive regulation of JUN kinase activity	0.00898
GO:0001955	blood vessel maturation	0.00944
GO:0010748	negative regulation of plasma membrane long-chain fatty acid transport	0.00944
GO:0014912	negative regulation of smooth muscle cell migration	0.00944
GO:0031659	positive regulation of cyclin-dependent protein kinase activity involved in G1/S	0.00944
GO:0034695	response to prostaglandin E stimulus	0.00944
GO:0046326	positive regulation of glucose import	0.0112
GO:0048538	thymus development	0.0112
GO:0010745	negative regulation of macrophage derived foam cell differentiation	0.0113
GO:0031116	positive regulation of microtubule polymerization	0.0113
GO:0010744	positive regulation of macrophage derived foam cell differentiation	0.0142
GO:0030511	positive regulation of transforming growth factor beta receptor signaling pathway	0.0142
GO:0002282	microglial cell activation involved in immune response	0.0153
GO:0033137	negative regulation of peptidyl-serine phosphorylation	0.0153
GO:0051895	negative regulation of focal adhesion assembly	0.0153
GO:0090004	positive regulation of establishment of protein localization to plasma membrane	0.0153
GO:0007202	activation of phospholipase C activity	0.0163
GO:0010863	positive regulation of phospholipase C activity	0.0163
GO:0010862	positive regulation of pathway-restricted SMAD protein phosphorylation	0.0176
GO:0031100	organ regeneration	0.0201
GO:0007252	I-kappaB phosphorylation	0.0223
GO:0007406	negative regulation of neuroblast proliferation	0.0223
GO:0019800	peptide cross-linking via chondroitin 4-sulfate glycosaminoglycan	0.0223
GO:0043552	positive regulation of phosphatidylinositol 3-kinase activity	0.0223
GO:0045651	positive regulation of macrophage differentiation	0.0223
GO:0060347	heart trabecula formation	0.0223
GO:0051412	response to corticosterone stimulus	0.0255
GO:0046330	positive regulation of JNK cascade	0.03
GO:0001774	microglial cell activation	0.0305
GO:0030949	positive regulation of vascular endothelial growth factor receptor signaling pathway	0.0305
GO:0045080	positive regulation of chemokine biosynthetic process	0.0305
GO:0045416	positive regulation of interleukin-8 biosynthetic process	0.0305
GO:0007016	cytoskeletal anchoring at plasma membrane	0.0395
GO:0010714	positive regulation of collagen metabolic process	0.0395
GO:0032967	positive regulation of collagen biosynthetic process	0.0395
GO:0035313	wound healing, spreading of epidermal cells	0.0395
GO:0055093	response to hyperoxia	0.0395
GO:0001502	cartilage condensation	0.0403
GO:0043536	positive regulation of blood vessel endothelial cell migration	0.0495
GO:0051000	positive regulation of nitric-oxide synthase activity	0.0495
GO:0060325	face morphogenesis	0.0495
