# Supplementary material for: Integrative Computational and Experimental Approaches to Establish a Post-Myocardial Infarction Knowledge Map
Source: PLoS Comput Biol. 2014 Mar 20;10(3):e1003472. doi: 10.1371/journal.pcbi.1003472 (PMC3961365; doi:10.1371/journal.pcbi.1003472)
Supplement: Table S4 — Top 20 GO enriched biological process terms with highest GO proportion. (XLSX) [file pcbi.1003472.s007.xlsx]

## Sheet: Sheet1
Figure S4: Top 20 GO enriched biological process terms with highest GO proportion.
GO ID	Term	GO proportion	p-value
GO:0007250	activation of NF-kappaB-inducing kinase activity	0.99	0.000109
GO:0043507	positive regulation of JUN kinase activity	0.99	0.00898
GO:0031659	positive regulation of cyclin-dependent protein kinase activity involved in G1/S	0.99	0.00944
GO:0051092	positive regulation of NF-kappaB transcription factor activity	0.98	4.65e-09
GO:0045410	positive regulation of interleukin-6 biosynthetic process	0.98	0.00123
GO:0045084	positive regulation of interleukin-12 biosynthetic process	0.98	0.00209
GO:0051044	positive regulation of membrane protein ectodomain proteolysis	0.98	0.00472
GO:0033138	positive regulation of peptidyl-serine phosphorylation	0.98	0.00654
GO:0046329	negative regulation of JNK cascade	0.98	0.00654
GO:0031116	positive regulation of microtubule polymerization	0.98	0.0113
GO:0033137	negative regulation of peptidyl-serine phosphorylation	0.98	0.0153
GO:0010862	positive regulation of pathway-restricted SMAD protein phosphorylation	0.98	0.0176
GO:0046330	positive regulation of JNK cascade	0.98	0.03
GO:0045080	positive regulation of chemokine biosynthetic process	0.98	0.0305
GO:0045416	positive regulation of interleukin-8 biosynthetic process	0.98	0.0305
GO:0045429	positive regulation of nitric oxide biosynthetic process	0.97	0.000144
GO:0007172	signal complex assembly	0.97	0.000334
GO:0043537	negative regulation of blood vessel endothelial cell migration	0.97	0.00472
GO:0045715	negative regulation of low-density lipoprotein particle receptor biosynthetic process	0.97	0.00485
GO:0010748	negative regulation of plasma membrane long-chain fatty acid transport	0.97	0.00944
