# Supplementary material for: Integrative Computational and Experimental Approaches to Establish a Post-Myocardial Infarction Knowledge Map
Source: PLoS Comput Biol. 2014 Mar 20;10(3):e1003472. doi: 10.1371/journal.pcbi.1003472 (PMC3961365; doi:10.1371/journal.pcbi.1003472)
Supplement: Table S5 — Top 20 enriched GO biological process terms with highest information content (IC), sorted by IC. (XLSX) [file pcbi.1003472.s008.xlsx]

## Sheet: Sheet1
Table S5: Top 20 enriched GO biological process terms with highest information content (IC), sorted by IC.
GO ID	Term	p-value	IC
GO:0002037	negative regulation of L-glutamate transport	0.00944	13.84
GO:0002036	regulation of L-glutamate transport	0.0153	12.84
GO:0002541	activation of plasma proteins involved in acute inflammatory response	4.78e-05	12.26
GO:0002248	connective tissue replacement involved in inflammatory response wound healing	0.00485	12.26
GO:0045715	negative regulation of low-density lipoprotein particle receptor biosynthetic process	0.00485	12.26
GO:0051956	negative regulation of amino acid transport	0.0223	12.26
GO:0010748	negative regulation of plasma membrane long-chain fatty acid transport	0.00944	11.84
GO:0052166	positive regulation by symbiont of host innate immune response	0.0153	11.84
GO:0052167	modulation by symbiont of host innate immune response	0.0153	11.84
GO:0052305	positive regulation by organism of innate immune response in other organism involved in symbiotic interaction	0.0153	11.84
GO:0052306	modulation by organism of innate immune response in other organism involved in symbiotic interaction	0.0153	11.84
GO:0002246	wound healing involved in inflammatory response	0.000635	11.52
GO:0002238	response to molecule of fungal origin	0.00485	11.52
GO:0001955	blood vessel maturation	0.00944	11.52
GO:0010746	regulation of plasma membrane long-chain fatty acid transport	0.00944	11.52
GO:0002282	microglial cell activation involved in immune response	0.0153	11.52
GO:0007598	blood coagulation, extrinsic pathway	0.0153	11.52
GO:0052552	modulation by organism of immune response of other organism involved in symbiotic interaction	0.0153	11.52
GO:0052553	modulation by symbiont of host immune response	0.0153	11.52
GO:0052555	positive regulation by organism of immune response of other organism involved in symbiotic interaction	0.0153	11.52
