# Supplementary material for: Integrative Computational and Experimental Approaches to Establish a Post-Myocardial Infarction Knowledge Map
Source: PLoS Comput Biol. 2014 Mar 20;10(3):e1003472. doi: 10.1371/journal.pcbi.1003472 (PMC3961365; doi:10.1371/journal.pcbi.1003472)
Supplement: Table S6 — Results from data mining. Expression levels of the top 22 proteins were confirmed with at least two research articles and without any controversial results in PubMed abstracts from the year of 2005 to May 2013. Expression levels of the rest proteins (those listed below the black line) were reported only once or have controversial reports in PubMed abstracts. (XLSX) [file pcbi.1003472.s009.xlsx]

## Sheet: Sheet1
Table S6: Results from data mining. Expression levels of the top 22 proteins were confirmed with at least two research articles and without any controversial results in PubMed abstracts from the year of 2005 to May 2013. Expression levels of the rest proteins (those listed below the black line) were reported only once or have controversial reports in PubMed abstracts.
Uniprot ID	Protein Name	Change	References
ADIPO	Adiponectin	DOWN	[165,166,167]
ANFB	Natriuretic peptides B	UP	[168,169]
CCR2	C-C chemokine receptor type 2	UP	[170,171]
CO3	Complement C3	UP	[172,173]
CRP	C-reactive protein	UP	[168,169,174,175,176],…
HSP7E	Heat shock 70 kDa protein 14	UP	[177,178]
IL8	Interleukin-8	UP	[179,180]
MMP1	Interstitial collagenase	UP	[148,181]
MMP2	72 kDa type IV collagenase	UP	[182,183,184]
MMP8	Neutrophil collagenase	UP	[149,185,186]
MMP9	Matrix metalloproteinase-9	UP	[182,183,187], …
MYD88	Myeloid differentiation primary response protein MyD88	UP	[188,189]
OSTP	Osteopontin	UP	[124,125]
PAPP1	Pappalysin-1	UP	[134,190,191,192,193], …
SDF1	Stromal cell-derived factor 1	UP	[136,194]
TFPI1	Tissue factor pathway inhibitor	UP	[195,196]
TIMP1	Metalloproteinase inhibitor 1	UP	[149,197,198]
TIMP2	Metalloproteinase inhibitor 2	UP	[149,197]
TLR4	Toll-like receptor 4	UP	[188,189,199,200]
TNFA	Tumor necrosis factor alpha	UP	[193,201,202,203], …
TNNI3	Troponin I, cardiac muscle	UP	[204,205]
VEGFA	Vascular endothelial growth factor A	UP	[26,194,206]
ILRL1	Interleukin-1 receptor-like 1	UP	[104]
GPVI	Platelet glycoprotein VI	UP	[101]
TNR6	Tumor necrosis factor receptor superfamily member 6	UP	[207]
CBPB2	Carboxypeptidase B2	UP	[208]
CCL3	C-C motif chemokine 3	UP	[209]
PAI1	Plasminogen activator inhibitor 1	UP	[210]
EGLN	Endoglin	DOWN	[211]
TNF11	Tumor necrosis factor ligand superfamily member 11	UP	[148]
		DOWN	[212]
MMP13	Collagenase 3	UP	[181]
MMP3	Stromelysin-1	UP	[39]
CD63	CD63 antigen	UP	[213]
LEP	Leptin	UP	[214]
CSF1	Macrophage colony-stimulating factor 1	UP	[215]
FIBA	Fibrinogen alpha chain	UP	[216]
CATD	Cathepsin D	UP	[217]
HMGB1	High mobility group protein B1	UP	[218]
VEGFB	Vascular endothelial growth factor B	UP	[219]
NGAL	Neutrophil gelatinase-associated lipocalin	UP	[220]
NOS3	Nitric oxide synthase, endothelial	DOWN	[221]
TIMP4	Metalloproteinase inhibitor 4	UP	[197,222]
		DOWN	[149]
ATS4	A disintegrin and metalloproteinase with thrombospondin motifs 4	UP	[75]
