# Supplementary material for: Integrative Computational and Experimental Approaches to Establish a Post-Myocardial Infarction Knowledge Map
Source: PLoS Comput Biol. 2014 Mar 20;10(3):e1003472. doi: 10.1371/journal.pcbi.1003472 (PMC3961365; doi:10.1371/journal.pcbi.1003472)
Supplement: Table S7 — Words of changes used for data mining. (XLSX) [file pcbi.1003472.s010.xlsx]

## Sheet: Sheet1
Table S7: Words of changes used for data mining.
CHANGE	WORDS
DOWN	down-regulate, down-regulates, down-regulated, down-regulating, down-regulation, downregulate, downregulates, downregulated, downregulating, downregulation
DOWN	decrease, decreases, decreased, decreasing
DOWN	inactivate, inactivates, inactivated, inactivating, inactivation
DOWN	inhibit, inhibits, inhibited, inhibiting, inhibition
DOWN	reduce, reduces, reduced, reducing, reduction
DOWN	lower
UP	activate, activated, activates, activating, activation
UP	associate, associates, associated, associating, association
UP	elevate, elevates, elevated, elevating
UP	enhance, enhances, enhanced, enhancing
UP	increase, increased, increases, increasing
UP	induce, induces, induced, inducing
UP	interact, interacts, interacted, interacting, interaction
UP	up-regulate, up-regulates, up-regulated, up-regulating, up-regulation, upregulate, upregulates, upregulated, upregulating, upregulation
UP	higher
