# Supplementary material for: Integrative Computational and Experimental Approaches to Establish a Post-Myocardial Infarction Knowledge Map
Source: PLoS Comput Biol. 2014 Mar 20;10(3):e1003472. doi: 10.1371/journal.pcbi.1003472 (PMC3961365; doi:10.1371/journal.pcbi.1003472)
Supplement: Table S9 — (a) List of genes obtained from OMIM database with OMIM ID, gene symbol, official name, HUGO ID, and corresponding reviewed Homo sapiens Uniprot ID, (b) List of genes obtained from PubMed Gene database with gene symbol, official name, HUGO ID, and corresponding reviewed Homo sapiens Uniprot ID, (c) A. List of RefSeq Protein accession obtained from PubMed Protein database, B. List of reviewed Homo sapiens Uniprot ID obtained from RefSeq Protein Accession. (XLSX) [file pcbi.1003472.s012.xlsx]

## Sheet: OmimGene
Table 9S(a): List of genes obtained from OMIM database with OMIM ID, gene symbol, official name, HUGO Gene Nomenclature Committee (HGNC) ID, and corresponding reviewed Homo sapiens Uniprot ID.
OMIM ID	Symbol	Official Name	HGNC ID	Uniprot ID
600046	ABCA1	ATP-binding cassette, sub-family A (ABC1), member 1	HGNC:29	ABCA1_HUMAN
603234	ABCC6	ATP-binding cassette, sub-family C (CFTR/MRP), member 6	HGNC:57	MRP6_HUMAN
609575	ACADVL	acyl-CoA dehydrogenase, very long chain	HGNC:92	ACADV_HUMAN
106180	ACE	angiotensin I converting enzyme	HGNC:2707	ACE_HUMAN
603639	ADAM17	ADAM metallopeptidase domain 17	HGNC:195	ADA17_HUMAN
604134	ADAMTS13	ADAM metallopeptidase with thrombospondin type 1 motif, 13	HGNC:1366	ATS13_HUMAN
103720	ADH1B	alcohol dehydrogenase 1B (class I), beta polypeptide	HGNC:250	ADH1B_HUMAN
103730	ADH1C	alcohol dehydrogenase 1C (class I), gamma polypeptide	HGNC:251	ADH1G_HUMAN
605441	ADIPOQ	adiponectin, C1Q and collagen domain containing	HGNC:13633	ADIPO_HUMAN
102776	ADORA2A	adenosine A2a receptor	HGNC:263	AA2AR_HUMAN
109630	ADRB1	adrenoceptor beta 1	HGNC:285	ADRB1_HUMAN
109690	ADRB2	adrenoceptor beta 2, surface	HGNC:286	ADRB2_HUMAN
109635	ADRBK1	adrenergic, beta, receptor kinase 1	HGNC:289	ARBK1_HUMAN
106150	AGT	angiotensinogen (serpin peptidase inhibitor, clade A, member 8)	HGNC:333	ANGT_HUMAN
106165	AGTR1	angiotensin II receptor, type 1	HGNC:336	AGTR1_HUMAN
164730	AKT1	v-akt murine thymoma viral oncogene homolog 1	HGNC:391	AKT1_HUMAN
603700	ALOX5AP	arachidonate 5-lipoxygenase-activating protein	HGNC:436	AL5AP_HUMAN
606410	ANTXR1	anthrax toxin receptor 1	HGNC:21014	ANTR1_HUMAN
300297	APLN	apelin	HGNC:16665	APEL_HUMAN
600052	APLNR	apelin receptor	HGNC:339	APJ_HUMAN
107680	APOA1	apolipoprotein A-I	HGNC:600	APOA1_HUMAN
606368	APOA5	apolipoprotein A-V	HGNC:17288	APOA5_HUMAN
107730	APOB	apolipoprotein B	HGNC:603	APOB_HUMAN
107720	APOC3	apolipoprotein C-III	HGNC:610	APOC3_HUMAN
107741	APOE	apolipoprotein E	HGNC:613	APOE_HUMAN
313700	AR	androgen receptor	HGNC:644	ANDR_HUMAN
603293	BNIP3	BCL2/adenovirus E1B 19kDa interacting protein 3	HGNC:1084	BNIP3_HUMAN
120820	C4B	complement component 4B (Chido blood group)	HGNC:1324	CO4B_HUMAN
114205	CACNA1C	calcium channel, voltage-dependent, L type, alpha 1C subunit	HGNC:1390	CAC1C_HUMAN
114078	CAMK2A	calcium/calmodulin-dependent protein kinase II alpha	HGNC:1460	KCC2A_HUMAN
607708	CAMK2D	calcium/calmodulin-dependent protein kinase II delta	HGNC:1462	KCC2D_HUMAN
602123	CAMK2G	calcium/calmodulin-dependent protein kinase II gamma	HGNC:1463	KCC2G_HUMAN
158105	CCL2	chemokine (C-C motif) ligand 2	HGNC:10618	CCL2_HUMAN
158120	CD14	CD14 molecule	HGNC:1628	CD14_HUMAN
173510	CD36	CD36 molecule (thrombospondin receptor)	HGNC:1663	CD36_HUMAN
300386	CD40LG	CD40 ligand	HGNC:11935	CD40L_HUMAN
118470	CETP	cholesteryl ester transfer protein, plasma	HGNC:1869	CETP_HUMAN
134370	CFH	complement factor H	HGNC:4883	CFAH_HUMAN
602293	CIB1	calcium and integrin binding 1 (calmyrin)	HGNC:16920	CIB1_HUMAN
600005	CIITA	class II, major histocompatibility complex, transactivator	HGNC:7067	C2TA_HUMAN
606536	CLIC4	chloride intracellular channel 4	HGNC:13518	CLIC4_HUMAN
185430	CLU	clusterin	HGNC:2095	CLUS_HUMAN
120325	COL15A1	collagen, type XV, alpha 1	HGNC:2192	COFA1_HUMAN
120180	COL3A1	collagen, type III, alpha 1	HGNC:2201	CO3A1_HUMAN
120090	COL4A2	collagen, type IV, alpha 2	HGNC:2203	CO4A2_HUMAN
123260	CRP	C-reactive protein, pentraxin-related	HGNC:2367	CRP_HUMAN
138970	CSF3	colony stimulating factor 3 (granulocyte)	HGNC:2438	CSF3_HUMAN
123890	CTLA4	cytotoxic T-lymphocyte-associated protein 4	HGNC:2505	CTLA4_HUMAN
116880	CTSL	cathepsin L	HGNC:2537	CATL1_HUMAN
600835	CXCL12	chemokine (C-X-C motif) ligand 12	HGNC:10672	SDF1_HUMAN
124080	CYP11B2	cytochrome P450, family 11, subfamily B, polypeptide 2	HGNC:2592	C11B2_HUMAN
124020	CYP2C19	cytochrome P450, family 2, subfamily C, polypeptide 19	HGNC:2621	CP2CJ_HUMAN
612515	DCAF17	DDB1 and CUL4 associated factor 17	HGNC:25784	DCA17_HUMAN
300377	DMD	dystrophin	HGNC:2928	DMD_HUMAN
605377	DMPK	dystrophia myotonica-protein kinase	HGNC:2933	DMPK_HUMAN
125645	DSC2	desmocollin 2	HGNC:3036	DSC2_HUMAN
125671	DSG2	desmoglein 2	HGNC:3049	DSG2_HUMAN
125647	DSP	desmoplakin	HGNC:3052	DESP_HUMAN
602748	DUSP6	dual specificity phosphatase 6	HGNC:3072	DUS6_HUMAN
131240	EDN1	endothelin 1	HGNC:3176	EDN1_HUMAN
600527	EFNB2	ephrin-B2	HGNC:3227	EFNB2_HUMAN
173335	ENPP1	ectonucleotide pyrophosphatase/phosphodiesterase 1	HGNC:3356	ENPP1_HUMAN
601839	EPHB3	EPH receptor B3	HGNC:3394	EPHB3_HUMAN
609353	ESCO2	establishment of sister chromatid cohesion N-acetyltransferase 2	HGNC:27230	ESCO2_HUMAN
133430	ESR1	estrogen receptor 1	HGNC:3467	ESR1_HUMAN
134570	F13A1	coagulation factor XIII, A1 polypeptide	HGNC:3531	F13A_HUMAN
134580	F13B	coagulation factor XIII, B polypeptide	HGNC:3534	F13B_HUMAN
176930	F2	coagulation factor II (thrombin)	HGNC:3535	THRB_HUMAN
612309	F5	coagulation factor V (proaccelerin, labile factor)	HGNC:3542	FA5_HUMAN
613878	F7	coagulation factor VII (serum prothrombin conversion accelerator)	HGNC:3544	FA7_HUMAN
134820	FGA	fibrinogen alpha chain	HGNC:3661	FIBA_HUMAN
134830	FGB	fibrinogen beta chain	HGNC:3662	FIBB_HUMAN
602115	FGF10	fibroblast growth factor 10	HGNC:3666	FGF10_HUMAN
300163	FHL1	four and a half LIM domains 1	HGNC:3702	FHL1_HUMAN
186945	FKBP1A	FK506 binding protein 1A, 12kDa	HGNC:3711	FKB1A_HUMAN
165070	FLT1	fms-related tyrosine kinase 1	HGNC:3763	VGFR1_HUMAN
135600	FN1	fibronectin 1	HGNC:3778	FINC_HUMAN
608924	FOXP4	forkhead box P4	HGNC:20842	FOXP4_HUMAN
305900	G6PD	glucose-6-phosphate dehydrogenase	HGNC:4057	G6PD_HUMAN
600576	GATA4	GATA binding protein 4	HGNC:4173	GATA4_HUMAN
606857	GCLC	glutamate-cysteine ligase, catalytic subunit	HGNC:4311	GSH1_HUMAN
601176	GCLM	glutamate-cysteine ligase, modifier subunit	HGNC:4312	GSH0_HUMAN
605312	GDF15	growth differentiation factor 15	HGNC:30142	GDF15_HUMAN
121014	GJA1	gap junction protein, alpha 1, 43kDa	HGNC:4274	CXA1_HUMAN
121012	GJA4	gap junction protein, alpha 4, 37kDa	HGNC:4278	CXA4_HUMAN
300644	GLA	galactosidase, alpha	HGNC:4296	AGAL_HUMAN
139360	GNAI2	guanine nucleotide binding protein (G protein), alpha inhibiting activity polypeptide 2	HGNC:4385	GNAI2_HUMAN
605546	GP6	glycoprotein VI (platelet)	HGNC:14388	GPVI_HUMAN
138320	GPX1	glutathione peroxidase 1	HGNC:4553	GPX1_HUMAN
602406	HAND1	heart and neural crest derivatives expressed 1	HGNC:4807	HAND1_HUMAN
602407	HAND2	heart and neural crest derivatives expressed 2	HGNC:4808	HAND2_HUMAN
141800	HBA1	hemoglobin, alpha 1	HGNC:4823	HBA_HUMAN
141900	HBB	hemoglobin, beta	HGNC:4827	HBB_HUMAN
605166	HDAC3	histone deacetylase 3	HGNC:4854	HDAC3_HUMAN
606542	HDAC7	histone deacetylase 7	HGNC:14067	HDAC7_HUMAN
614182	HEG1	heart development protein with EGF-like domains 1	HGNC:29227	HEG1_HUMAN
604674	HEY2	hairy/enhancer-of-split related with YRPW motif 2	HGNC:4881	HEY2_HUMAN
603348	HIF1A	hypoxia inducible factor 1, alpha subunit (basic helix-loop-helix transcription factor)	HGNC:4910	HIF1A_HUMAN
142871	HLA-G	major histocompatibility complex, class I, G	HGNC:4964	HLAG_HUMAN
142910	HMGCR	3-hydroxy-3-methylglutaryl-CoA reductase	HGNC:5006	HMDH_HUMAN
140100	HP	haptoglobin	HGNC:5141	HPT_HUMAN
190020	HRAS	Harvey rat sarcoma viral oncogene homolog	HGNC:5173	RASH_HUMAN
600713	HSD11B1	hydroxysteroid (11-beta) dehydrogenase 1	HGNC:5208	DHI1_HUMAN
614232	HSD11B2	hydroxysteroid (11-beta) dehydrogenase 2	HGNC:5209	DHI2_HUMAN
606756	HSD17B7	hydroxysteroid (17-beta) dehydrogenase 7	HGNC:5215	DHB7_HUMAN
140580	HSF1	heat shock transcription factor 1	HGNC:5224	HSF1_HUMAN
600349	ID1	inhibitor of DNA binding 1, dominant negative helix-loop-helix protein	HGNC:5360	ID1_HUMAN
600386	ID2	inhibitor of DNA binding 2, dominant negative helix-loop-helix protein	HGNC:5361	ID2_HUMAN
600277	ID3	inhibitor of DNA binding 3, dominant negative helix-loop-helix protein	HGNC:5362	ID3_HUMAN
147440	IGF1	insulin-like growth factor 1 (somatomedin C)	HGNC:5464	IGF1_HUMAN
124092	IL10	interleukin 10	HGNC:5962	IL10_HUMAN
147620	IL6	interleukin 6 (interferon, beta 2)	HGNC:6018	IL6_HUMAN
602366	ILK	integrin-linked kinase	HGNC:6040	ILK_HUMAN
606195	IRX5	iroquois homeobox 5	HGNC:14361	IRX5_HUMAN
192974	ITGA2	integrin, alpha 2 (CD49B, alpha 2 subunit of VLA-2 receptor)	HGNC:6137	ITA2_HUMAN
173470	ITGB3	integrin, beta 3 (platelet glycoprotein IIIa, antigen CD61)	HGNC:6156	ITB3_HUMAN
147796	JAK2	Janus kinase 2	HGNC:6192	JAK2_HUMAN
605267	JPH2	junctophilin 2	HGNC:14202	JPH2_HUMAN
173325	JUP	junction plakoglobin	HGNC:6207	PLAK_HUMAN
604661	KCNIP2	Kv channel interacting protein 2	HGNC:15522	KCIP2_HUMAN
600937	KCNJ11	potassium inwardly-rectifying channel, subfamily J, member 11	HGNC:6257	IRK11_HUMAN
600935	KCNJ8	potassium inwardly-rectifying channel, subfamily J, member 8	HGNC:6269	IRK8_HUMAN
191306	KDR	kinase insert domain receptor (a type III receptor tyrosine kinase)	HGNC:6307	VGFR2_HUMAN
606465	KLF15	Kruppel-like factor 15	HGNC:14536	KLF15_HUMAN
190070	KRAS	Kirsten rat sarcoma viral oncogene homolog	HGNC:6407	RASK_HUMAN
600133	LAMA4	laminin, alpha 4	HGNC:6484	LAMA4_HUMAN
606967	LCAT	lecithin-cholesterol acyltransferase	HGNC:6522	LCAT_HUMAN
606945	LDLR	low density lipoprotein receptor	HGNC:6547	LDLR_HUMAN
150571	LGALS2	lectin, galactoside-binding, soluble, 2	HGNC:6562	LEG2_HUMAN
159540	LIF	leukemia inhibitory factor	HGNC:6596	LIF_HUMAN
602567	LIMS1	LIM and senescent cell antigen-like domains 1	HGNC:6616	LIMS1_HUMAN
150330	LMNA	lamin A/C	HGNC:6636	LMNA_HUMAN
152200	LPA	lipoprotein, Lp(a)	HGNC:6667	APOA_HUMAN
609708	LPL	lipoprotein lipase	HGNC:6677	LIPL_HUMAN
602600	LRP8	low density lipoprotein receptor-related protein 8, apolipoprotein e receptor	HGNC:6700	LRP8_HUMAN
153440	LTA	lymphotoxin alpha	HGNC:6709	TNFB_HUMAN
151570	LTA4H	leukotriene A4 hydrolase	HGNC:6710	LKHA4_HUMAN
602448	MAP3K5	mitogen-activated protein kinase kinase kinase 5	HGNC:6857	M3K5_HUMAN
154545	MBL2	mannose-binding lectin (protein C) 2, soluble	HGNC:6922	MBL2_HUMAN
600660	MEF2A	myocyte enhancer factor 2A	HGNC:6993	MEF2A_HUMAN
611082	MIAT	myocardial infarction associated transcript (non-protein coding)	HGNC:33425	Not Available
611767	MIR126	microRNA 126	HGNC:31508	Not Available
610719	MIR199A1	microRNA 199a-1	HGNC:31571	Not Available
611020	MIR21	microRNA 21	HGNC:31586	Not Available
611172	MIR34A	microRNA 34a	HGNC:31635	Not Available
615070	MIR590	microRNA 590	HGNC:32846	Not Available
609422	MIR92A1	microRNA 92a-1	HGNC:31643	Not Available
120360	MMP2	matrix metallopeptidase 2 (gelatinase A, 72kDa gelatinase, 72kDa type IV collagenase)	HGNC:7166	MMP2_HUMAN
185250	MMP3	matrix metallopeptidase 3 (stromelysin 1, progelatinase)	HGNC:7173	MMP3_HUMAN
120361	MMP9	matrix metallopeptidase 9 (gelatinase B, 92kDa gelatinase, 92kDa type IV collagenase)	HGNC:7176	MMP9_HUMAN
606989	MPO	myeloperoxidase	HGNC:7218	PERM_HUMAN
615393	MTERFD2	MTERF domain containing 2	HGNC:28785	MTER2_HUMAN
607093	MTHFR	methylenetetrahydrofolate reductase (NAD(P)H)	HGNC:7436	MTHR_HUMAN
590070	MT-TF	mitochondrially encoded tRNA phenylalanine	HGNC:7481	Not Available
590050	MT-TL1	mitochondrially encoded tRNA leucine 1 (UUA/G)	HGNC:7490	Not Available
600958	MYBPC3	myosin binding protein C, cardiac	HGNC:7551	MYPC3_HUMAN
160745	MYH11	myosin, heavy chain 11, smooth muscle	HGNC:7569	MYH11_HUMAN
160760	MYH7	myosin, heavy chain 7, cardiac muscle, beta	HGNC:7577	MYH7_HUMAN
160781	MYL2	myosin, light chain 2, regulatory, cardiac, slow	HGNC:7583	MLRV_HUMAN
612147	MYLK3	myosin light chain kinase 3	HGNC:29826	MYLK3_HUMAN
606127	MYOCD	myocardin	HGNC:16067	MYCD_HUMAN
608517	MYPN	myopalladin	HGNC:23246	MYPN_HUMAN
614071	MYZAP	myocardial zonula adherens protein	HGNC:43444	MYZAP_HUMAN
600800	NAB1	NGFI-A binding protein 1 (EGR1 binding protein 1)	HGNC:7626	NAB1_HUMAN
601234	NACA	nascent polypeptide-associated complex alpha subunit	HGNC:7629	NACA_HUMAN
606934	NDUFAF1	NADH dehydrogenase (ubiquinone) complex I, assembly factor 1	HGNC:18828	CIA30_HUMAN
613121	NEXN	nexilin (F actin binding protein)	HGNC:29557	NEXN_HUMAN
600489	NFATC1	nuclear factor of activated T-cells, cytoplasmic, calcineurin-dependent 1	HGNC:7775	NFAC1_HUMAN
600490	NFATC2	nuclear factor of activated T-cells, cytoplasmic, calcineurin-dependent 2	HGNC:7776	NFAC2_HUMAN
602698	NFATC3	nuclear factor of activated T-cells, cytoplasmic, calcineurin-dependent 3	HGNC:7777	NFAC3_HUMAN
602699	NFATC4	nuclear factor of activated T-cells, cytoplasmic, calcineurin-dependent 4	HGNC:7778	NFAC4_HUMAN
600584	NKX2-5	NK2 homeobox 5	HGNC:2488	NKX25_HUMAN
600008	NNMT	nicotinamide N-methyltransferase	HGNC:7861	NNMT_HUMAN
163731	NOS1	nitric oxide synthase 1 (neuronal)	HGNC:7872	NOS1_HUMAN
163729	NOS3	nitric oxide synthase 3 (endothelial cell)	HGNC:7876	NOS3_HUMAN
600275	NOTCH2	notch 2	HGNC:7882	NOTC2_HUMAN
608616	OBSCN	obscurin, cytoskeletal calmodulin and titin-interacting RhoGEF	HGNC:15719	OBSCN_HUMAN
602601	OLR1	oxidized low density lipoprotein (lectin-like) receptor 1	HGNC:8133	OLR1_HUMAN
611677	OR13G1	olfactory receptor, family 13, subfamily G, member 1	HGNC:14999	O13G1_HUMAN
605451	PAK4	p21 protein (Cdc42/Rac)-activated kinase 4	HGNC:16059	PAK4_HUMAN
608092	PALLD	palladin, cytoskeletal associated protein	HGNC:17068	PALLD_HUMAN
176385	PAPPA	pregnancy-associated plasma protein A, pappalysin 1	HGNC:8602	PAPP1_HUMAN
607786	PCSK9	proprotein convertase subtilisin/kexin type 9	HGNC:20001	PCSK9_HUMAN
602987	PDE1C	phosphodiesterase 1C, calmodulin-dependent 70kDa	HGNC:8776	PDE1C_HUMAN
123805	PDE3A	phosphodiesterase 3A, cGMP-inhibited	HGNC:8778	PDE3A_HUMAN
602047	PDE3B	phosphodiesterase 3B, cGMP-inhibited	HGNC:8779	PDE3B_HUMAN
605900	PDLIM1	PDZ and LIM domain 1	HGNC:2067	PDLI1_HUMAN
608863	PDPN	podoplanin	HGNC:29602	PDPN_HUMAN
601121	PGF	placental growth factor	HGNC:8893	PLGF_HUMAN
601232	PIK3CG	phosphatidylinositol-4,5-bisphosphate 3-kinase, catalytic subunit gamma	HGNC:8978	PK3CG_HUMAN
164960	PIM1	pim-1 oncogene	HGNC:8986	PIM1_HUMAN
601542	PITX2	paired-like homeodomain 2	HGNC:9005	PITX2_HUMAN
601690	PLA2G7	phospholipase A2, group VII (platelet-activating factor acetylhydrolase, plasma)	HGNC:9040	PAFA_HUMAN
173350	PLG	plasminogen	HGNC:9071	PLMN_HUMAN
172405	PLN	phospholamban	HGNC:9080	PPLA_HUMAN
168820	PON1	paraoxonase 1	HGNC:9204	PON1_HUMAN
608777	POSTN	periostin, osteoblast specific factor	HGNC:16953	POSTN_HUMAN
170998	PPARA	peroxisome proliferator-activated receptor alpha	HGNC:9232	PPARA_HUMAN
600409	PPARD	peroxisome proliferator-activated receptor delta	HGNC:9235	PPARD_HUMAN
601487	PPARG	peroxisome proliferator-activated receptor gamma	HGNC:9236	PPARG_HUMAN
603771	PPP1R10	protein phosphatase 1, regulatory subunit 10	HGNC:9284	PP1RA_HUMAN
601302	PPP3R1	protein phosphatase 3, regulatory subunit B, alpha	HGNC:9317	CANB1_HUMAN
176975	PRKCE	protein kinase C, epsilon	HGNC:9401	KPCE_HUMAN
605437	PRKCH	protein kinase C, eta	HGNC:9403	KPCL_HUMAN
176640	PRNP	prion protein	HGNC:9449	PRIO_HUMAN
600646	PROCR	protein C receptor, endothelial	HGNC:9452	EPCR_HUMAN
176801	PSAP	prosaposin	HGNC:9498	SAP_HUMAN
602855	PSMA6	proteasome (prosome, macropain) subunit, alpha type, 6	HGNC:9535	PSA6_HUMAN
601728	PTEN	phosphatase and tensin homolog	HGNC:9588	PTEN_HUMAN
176876	PTPN11	protein tyrosine phosphatase, non-receptor type 11	HGNC:9644	PTN11_HUMAN
602048	RAC1	ras-related C3 botulinum toxin substrate 1 (rho family, small GTP binding protein Rac1)	HGNC:9801	RAC1_HUMAN
603453	RIPK1	receptor (TNFRSF)-interacting serine-threonine kinase 1	HGNC:10019	RIPK1_HUMAN
605817	RIPK3	receptor-interacting serine-threonine kinase 3	HGNC:10021	RIPK3_HUMAN
165020	ROS1	c-ros oncogene 1 , receptor tyrosine kinase	HGNC:10261	ROS1_HUMAN
179835	RPA1	replication protein A1, 70kDa	HGNC:10289	RFA1_HUMAN
180902	RYR2	ryanodine receptor 2 (cardiac)	HGNC:10484	RYR2_HUMAN
176940	S100A1	S100 calcium binding protein A1	HGNC:10486	S10A1_HUMAN
176990	S100B	S100 calcium binding protein B	HGNC:10500	S100B_HUMAN
605111	S1PR2	sphingosine-1-phosphate receptor 2	HGNC:3169	S1PR2_HUMAN
118930	SCG2	secretogranin II	HGNC:10575	SCG2_HUMAN
600163	SCN5A	sodium channel, voltage-gated, type V, alpha subunit	HGNC:10593	SCN5A_HUMAN
173610	SELP	selectin P (granule membrane protein 140kDa, antigen CD62)	HGNC:10721	LYAM3_HUMAN
107280	SERPINA3	serpin peptidase inhibitor, clade A (alpha-1 antiproteinase, antitrypsin), member 3	HGNC:16	AACT_HUMAN
107300	SERPINC1	serpin peptidase inhibitor, clade C (antithrombin), member 1	HGNC:775	ANT3_HUMAN
173360	SERPINE1	serpin peptidase inhibitor, clade E (nexin, plasminogen activator inhibitor type 1), member 1	HGNC:8583	PAI1_HUMAN
604157	SFRP2	secreted frizzled-related protein 2	HGNC:10777	SFRP2_HUMAN
601411	SGCD	sarcoglycan, delta (35kDa dystrophin-associated glycoprotein)	HGNC:10807	SGCD_HUMAN
605705	SIK1	salt-inducible kinase 1	HGNC:11142	SIK1_HUMAN
604480	SIRT2	sirtuin 2	HGNC:10886	SIR2_HUMAN
158378	SLC20A2	solute carrier family 20 (phosphate transporter), member 2	HGNC:10947	S20A2_HUMAN
138190	SLC2A4	solute carrier family 2 (facilitated glucose transporter), member 4	HGNC:11009	GTR4_HUMAN
602458	SORT1	sortilin 1	HGNC:11186	SORT_HUMAN
612584	SPNS2	spinster homolog 2 (Drosophila)	HGNC:26992	SPNS2_HUMAN
602465	SPRY1	sprouty homolog 1, antagonist of FGF signaling (Drosophila)	HGNC:11269	SPY1_HUMAN
609627	TAS2R50	taste receptor, type 2, member 50	HGNC:18882	T2R50_HUMAN
300394	TAZ	tafazzin	HGNC:11577	TAZ_HUMAN
602054	TBX1	T-box 1	HGNC:11592	TBX1_HUMAN
600747	TBX2	T-box 2	HGNC:11597	TBX2_HUMAN
606061	TBX20	T-box 20	HGNC:11598	TBX20_HUMAN
188070	TBXA2R	thromboxane A2 receptor	HGNC:11608	TA2R_HUMAN
188040	THBD	thrombomodulin	HGNC:11784	TRBM_HUMAN
606742	TLL1	tolloid-like 1	HGNC:11843	TLL1_HUMAN
603028	TLR2	toll-like receptor 2	HGNC:11848	TLR2_HUMAN
603030	TLR4	toll-like receptor 4	HGNC:11850	TLR4_HUMAN
300159	TMSB4X	thymosin beta 4, X-linked	HGNC:11881	TYB4_HUMAN
191160	TNF	tumor necrosis factor	HGNC:11892	TNFA_HUMAN
191190	TNFRSF1A	tumor necrosis factor receptor superfamily, member 1A	HGNC:11916	TNR1A_HUMAN
603594	TNFSF4	tumor necrosis factor (ligand) superfamily, member 4	HGNC:11934	TNFL4_HUMAN
191040	TNNC1	troponin C type 1 (slow)	HGNC:11943	TNNC1_HUMAN
191045	TNNT2	troponin T type 2 (cardiac)	HGNC:11949	TNNT2_HUMAN
191010	TPM1	tropomyosin 1 (alpha)	HGNC:12010	TPM1_HUMAN
176300	TTR	transthyretin	HGNC:12405	TTHY_HUMAN
187700	TXN	thioredoxin	HGNC:12435	THIO_HUMAN
606599	TXNIP	thioredoxin interacting protein	HGNC:16952	TXNIP_HUMAN
603370	UGDH	UDP-glucose 6-dehydrogenase	HGNC:12525	UGDH_HUMAN
192225	VCAM1	vascular cell adhesion molecule 1	HGNC:12663	VCAM1_HUMAN
193065	VCL	vinculin	HGNC:12665	VINC_HUMAN
192240	VEGFA	vascular endothelial growth factor A	HGNC:12680	VEGFA_HUMAN
601398	VEGFB	vascular endothelial growth factor B	HGNC:12681	VEGFB_HUMAN
608537	VHL	von Hippel-Lindau tumor suppressor, E3 ubiquitin protein ligase	HGNC:12687	VHL_HUMAN
603699	WNT11	wingless-type MMTV integration site family, member 11	HGNC:12776	WNT11_HUMAN
164975	WNT5A	wingless-type MMTV integration site family, member 5A	HGNC:12784	WNT5A_HUMAN
604611	WRN	Werner syndrome, RecQ helicase-like	HGNC:12791	WRN_HUMAN
607102	WT1	Wilms tumor 1	HGNC:12796	WT1_HUMAN
607633	XDH	xanthine dehydrogenase	HGNC:12805	XDH_HUMAN
610562	ZC3H12A	zinc finger CCCH-type containing 12A	HGNC:26259	ZC12A_HUMAN
611024	ZNF667	zinc finger protein 667	HGNC:28854	ZN667_HUMAN

## Sheet: PubMedGene
Table 9S(b): List of genes obtained from PubMed Gene database with gene symbol, official name, HUGO Gene Nomenclature Committee (HGNC) ID, and corresponding reviewed Homo sapiens Uniprot ID.
Symbol	Official Name	HGNC ID	Uniprot ID
ABCA1	ATP-binding cassette, sub-family A (ABC1), member 1	HGNC:29	ABCA1_HUMAN
ABCC6	ATP-binding cassette, sub-family C (CFTR/MRP), member 6	HGNC:57	MRP6_HUMAN
ABCG1	ATP-binding cassette, sub-family G (WHITE), member 1	HGNC:73	ABCG1_HUMAN
ABCG2	ATP-binding cassette, sub-family G (WHITE), member 2	HGNC:74	ABCG2_HUMAN
ABCG5	ATP-binding cassette, sub-family G (WHITE), member 5	HGNC:13886	ABCG5_HUMAN
ABCG8	ATP-binding cassette, sub-family G (WHITE), member 8	HGNC:13887	ABCG8_HUMAN
ABO	ABO blood group (transferase A, alpha 1-3-N-acetylgalactosaminyltransferase; transferase B, alpha 1-3-galactosyltransferase)	HGNC:79	BGAT_HUMAN
ACE	angiotensin I converting enzyme	HGNC:2707	ACE_HUMAN
ACE2	angiotensin I converting enzyme 2	HGNC:13557	ACE2_HUMAN
ACVR1	activin A receptor, type I	HGNC:171	ACVR1_HUMAN
ACVR1B	activin A receptor, type IB	HGNC:172	ACV1B_HUMAN
ACVR2A	activin A receptor, type IIA	HGNC:173	AVR2A_HUMAN
ACVR2B	activin A receptor, type IIB	HGNC:174	AVR2B_HUMAN
ADAM17	ADAM metallopeptidase domain 17	HGNC:195	ADA17_HUMAN
ADAM8	ADAM metallopeptidase domain 8	HGNC:215	ADAM8_HUMAN
ADAMTS1	ADAM metallopeptidase with thrombospondin type 1 motif, 1	HGNC:217	ATS1_HUMAN
ADAMTS13	ADAM metallopeptidase with thrombospondin type 1 motif, 13	HGNC:1366	ATS13_HUMAN
ADAMTS4	ADAM metallopeptidase with thrombospondin type 1 motif, 4	HGNC:220	ATS4_HUMAN
ADAMTS7	ADAM metallopeptidase with thrombospondin type 1 motif, 7	HGNC:223	ATS7_HUMAN
ADAMTS8	ADAM metallopeptidase with thrombospondin type 1 motif, 8	HGNC:224	ATS8_HUMAN
ADD1	adducin 1 (alpha)	HGNC:243	ADDA_HUMAN
ADH1B	alcohol dehydrogenase 1B (class I), beta polypeptide	HGNC:250	ADH1B_HUMAN
ADH1C	alcohol dehydrogenase 1C (class I), gamma polypeptide	HGNC:251	ADH1G_HUMAN
ADIPOQ	adiponectin, C1Q and collagen domain containing	HGNC:13633	ADIPO_HUMAN
ADIPOR1	adiponectin receptor 1	HGNC:24040	ADR1_HUMAN
ADIPOR2	adiponectin receptor 2	HGNC:24041	ADR2_HUMAN
ADM	adrenomedullin	HGNC:259	ADML_HUMAN
ADORA1	adenosine A1 receptor	HGNC:262	AA1R_HUMAN
ADRA2B	adrenoceptor alpha 2B	HGNC:282	ADA2B_HUMAN
ADRB1	adrenoceptor beta 1	HGNC:285	ADRB1_HUMAN
ADRB2	adrenoceptor beta 2, surface	HGNC:286	ADRB2_HUMAN
ADRB3	adrenoceptor beta 3	HGNC:288	ADRB3_HUMAN
ADRBK1	adrenergic, beta, receptor kinase 1	HGNC:289	ARBK1_HUMAN
AGER	advanced glycosylation end product-specific receptor	HGNC:320	RAGE_HUMAN
AGT	angiotensinogen (serpin peptidase inhibitor, clade A, member 8)	HGNC:333	ANGT_HUMAN
AGTR1	angiotensin II receptor, type 1	HGNC:336	AGTR1_HUMAN
AGTR2	angiotensin II receptor, type 2	HGNC:338	AGTR2_HUMAN
AHSG	alpha-2-HS-glycoprotein	HGNC:349	FETUA_HUMAN
AIMP1	aminoacyl tRNA synthetase complex-interacting multifunctional protein 1	HGNC:10648	AIMP1_HUMAN
AKT1	v-akt murine thymoma viral oncogene homolog 1	HGNC:391	AKT1_HUMAN
ALB	albumin	HGNC:399	ALBU_HUMAN
ALDH2	aldehyde dehydrogenase 2 family (mitochondrial)	HGNC:404	ALDH2_HUMAN
ALOX5	arachidonate 5-lipoxygenase	HGNC:435	LOX5_HUMAN
ALOX5AP	arachidonate 5-lipoxygenase-activating protein	HGNC:436	AL5AP_HUMAN
ANGPT1	angiopoietin 1	HGNC:484	ANGP1_HUMAN
ANGPT2	angiopoietin 2	HGNC:485	ANGP2_HUMAN
ANK2	ankyrin 2, neuronal	HGNC:493	ANK2_HUMAN
ANXA5	annexin A5	HGNC:543	ANXA5_HUMAN
APLN	apelin	HGNC:16665	APEL_HUMAN
APOA1	apolipoprotein A-I	HGNC:600	APOA1_HUMAN
APOA5	apolipoprotein A-V	HGNC:17288	APOA5_HUMAN
APOB	apolipoprotein B	HGNC:603	APOB_HUMAN
APOC3	apolipoprotein C-III	HGNC:610	APOC3_HUMAN
APOE	apolipoprotein E	HGNC:613	APOE_HUMAN
APOH	apolipoprotein H (beta-2-glycoprotein I)	HGNC:616	APOH_HUMAN
APP	amyloid beta (A4) precursor protein	HGNC:620	A4_HUMAN
ARG1	arginase 1	HGNC:663	ARGI1_HUMAN
ATP2A2	ATPase, Ca++ transporting, cardiac muscle, slow twitch 2	HGNC:812	AT2A2_HUMAN
ATP5J	ATP synthase, H+ transporting, mitochondrial Fo complex, subunit F6	HGNC:847	ATP5J_HUMAN
AVP	arginine vasopressin	HGNC:894	NEU2_HUMAN
B2M	beta-2-microglobulin	HGNC:914	B2MG_HUMAN
BAX	BCL2-associated X protein	HGNC:959	BAX_HUMAN
BCL2	B-cell CLL/lymphoma 2	HGNC:990	BCL2_HUMAN
BDKRB1	bradykinin receptor B1	HGNC:1029	BKRB1_HUMAN
BDNF	brain-derived neurotrophic factor	HGNC:1033	BDNF_HUMAN
BMP4	bone morphogenetic protein 4	HGNC:1071	BMP4_HUMAN
BRAP	BRCA1 associated protein	HGNC:1099	BRAP_HUMAN
BRCA2	breast cancer 2, early onset	HGNC:1101	BRCA2_HUMAN
BSG	basigin	HGNC:1116	BASI_HUMAN
BTN2A1	butyrophilin, subfamily 2, member A1	HGNC:1136	BT2A1_HUMAN
C1QTNF3	C1q and tumor necrosis factor related protein 3	HGNC:14326	C1QT3_HUMAN
C3	complement component 3	HGNC:1318	CO3_HUMAN
C4B	complement component 4B (Chido blood group)	HGNC:1324	CO4B_HUMAN
C5	complement component 5	HGNC:1331	CO5_HUMAN
C9orf53	chromosome 9 open reading frame 53	HGNC:23831	NSGX_HUMAN
CA3	carbonic anhydrase III, muscle specific	HGNC:1374	CAH3_HUMAN
CACNA1G	calcium channel, voltage-dependent, T type, alpha 1G subunit	HGNC:1394	CAC1G_HUMAN
CACNA1H	calcium channel, voltage-dependent, T type, alpha 1H subunit	HGNC:1395	CAC1H_HUMAN
CALCA	calcitonin-related polypeptide alpha	HGNC:1437	CALCA_HUMAN/CALC_HUMAN
CAMK2A	calcium/calmodulin-dependent protein kinase II alpha	HGNC:1460	KCC2A_HUMAN
CAMK2D	calcium/calmodulin-dependent protein kinase II delta	HGNC:1462	KCC2D_HUMAN
CASP3	caspase 3, apoptosis-related cysteine peptidase	HGNC:1504	CASP3_HUMAN
CASR	calcium-sensing receptor	HGNC:1514	CASR_HUMAN
CAT	catalase	HGNC:1516	CATA_HUMAN
CAV1	caveolin 1, caveolae protein, 22kDa	HGNC:1527	CAV1_HUMAN
CCL11	chemokine (C-C motif) ligand 11	HGNC:10610	CCL11_HUMAN
CCL2	chemokine (C-C motif) ligand 2	HGNC:10618	CCL2_HUMAN
CCL21	chemokine (C-C motif) ligand 21	HGNC:10620	CCL21_HUMAN
CCL3	chemokine (C-C motif) ligand 3	HGNC:10627	CCL3_HUMAN
CCL5	chemokine (C-C motif) ligand 5	HGNC:10632	CCL5_HUMAN
CCND2	cyclin D2	HGNC:1583	CCND2_HUMAN
CCR1	chemokine (C-C motif) receptor 1	HGNC:1602	CCR1_HUMAN
CCR2	chemokine (C-C motif) receptor 2	HGNC:1603	CCR2_HUMAN
CCR5	chemokine (C-C motif) receptor 5 (gene/pseudogene)	HGNC:1606	CCR5_HUMAN
CD14	CD14 molecule	HGNC:1628	CD14_HUMAN
CD163	CD163 molecule	HGNC:1631	C163A_HUMAN
CD34	CD34 molecule	HGNC:1662	CD34_HUMAN
CD36	CD36 molecule (thrombospondin receptor)	HGNC:1663	CD36_HUMAN
CD40	CD40 molecule, TNF receptor superfamily member 5	HGNC:11919	TNR5_HUMAN
CD40LG	CD40 ligand	HGNC:11935	CD40L_HUMAN
CD44	CD44 molecule (Indian blood group)	HGNC:1681	CD44_HUMAN
CDH5	cadherin 5, type 2 (vascular endothelium)	HGNC:1764	CADH5_HUMAN
CDKN1B	cyclin-dependent kinase inhibitor 1B (p27, Kip1)	HGNC:1785	CDN1B_HUMAN
CDKN1C	cyclin-dependent kinase inhibitor 1C (p57, Kip2)	HGNC:1786	CDN1C_HUMAN
CDKN2A	cyclin-dependent kinase inhibitor 2A	HGNC:1787	CD2A1_HUMAN
CDKN2B	cyclin-dependent kinase inhibitor 2B (p15, inhibits CDK4)	HGNC:1788	CD2A2_HUMAN
CDKN2B-AS1	CDKN2B antisense RNA 1	HGNC:34341	CDN2B_HUMAN
CELSR2	cadherin, EGF LAG seven-pass G-type receptor 2	HGNC:3231	CELR2_HUMAN
CETP	cholesteryl ester transfer protein, plasma	HGNC:1869	CETP_HUMAN
CFH	complement factor H	HGNC:4883	CFAH_HUMAN
CHAT	choline O-acetyltransferase	HGNC:1912	CLAT_HUMAN
CHIT1	chitinase 1 (chitotriosidase)	HGNC:1936	CHIT1_HUMAN
CHRM3	cholinergic receptor, muscarinic 3	HGNC:1952	ACM3_HUMAN
CIITA	class II, major histocompatibility complex, transactivator	HGNC:7067	C2TA_HUMAN
CKM	creatine kinase, muscle	HGNC:1994	KCRM_HUMAN
CLDN5	claudin 5	HGNC:2047	CLD5_HUMAN
CLEC16A	C-type lectin domain family 16, member A	HGNC:29013	CL16A_HUMAN
CNR1	cannabinoid receptor 1 (brain)	HGNC:2159	CNR1_HUMAN
CNR2	cannabinoid receptor 2 (macrophage)	HGNC:2160	CNR2_HUMAN
COL18A1	collagen, type XVIII, alpha 1	HGNC:2195	COIA1_HUMAN
COL1A1	collagen, type I, alpha 1	HGNC:2197	CO1A1_HUMAN
COL1A2	collagen, type I, alpha 2	HGNC:2198	CO1A2_HUMAN
COL4A1	collagen, type IV, alpha 1	HGNC:2202	CO4A1_HUMAN
COL4A2	collagen, type IV, alpha 2	HGNC:2203	CO4A2_HUMAN
CP	ceruloplasmin (ferroxidase)	HGNC:2295	CERU_HUMAN
CPB2	carboxypeptidase B2 (plasma)	HGNC:2300	CBPB2_HUMAN
CPT1B	carnitine palmitoyltransferase 1B (muscle)	HGNC:2329	CPT1B_HUMAN
CPT2	carnitine palmitoyltransferase 2	HGNC:2330	CPT2_HUMAN
CRP	C-reactive protein, pentraxin-related	HGNC:2367	CRP_HUMAN
CRYAB	crystallin, alpha B	HGNC:2389	CRYAB_HUMAN
CSF2	colony stimulating factor 2 (granulocyte-macrophage)	HGNC:2434	CSF2_HUMAN
CSF3	colony stimulating factor 3 (granulocyte)	HGNC:2438	CSF3_HUMAN
CST3	cystatin C	HGNC:2475	CYTC_HUMAN
CTGF	connective tissue growth factor	HGNC:2500	CTGF_HUMAN
CTNNB1	catenin (cadherin-associated protein), beta 1, 88kDa	HGNC:2514	CTNB1_HUMAN
CTSD	cathepsin D	HGNC:2529	CATD_HUMAN
CTSG	cathepsin G	HGNC:2532	CATG_HUMAN
CTSL	cathepsin L	HGNC:2537	CATL1_HUMAN
CUL7	cullin 7	HGNC:21024	CUL7_HUMAN
CX3CR1	chemokine (C-X3-C motif) receptor 1	HGNC:2558	CX3C1_HUMAN
CXCL12	chemokine (C-X-C motif) ligand 12	HGNC:10672	SDF1_HUMAN
CXCR4	chemokine (C-X-C motif) receptor 4	HGNC:2561	CXCR4_HUMAN
CYP11B2	cytochrome P450, family 11, subfamily B, polypeptide 2	HGNC:2592	C11B2_HUMAN
CYP1A2	cytochrome P450, family 1, subfamily A, polypeptide 2	HGNC:2596	CP1A2_HUMAN
CYP2C19	cytochrome P450, family 2, subfamily C, polypeptide 19	HGNC:2621	CP2CJ_HUMAN
CYP2C8	cytochrome P450, family 2, subfamily C, polypeptide 8	HGNC:2622	CP2C8_HUMAN
CYP2C9	cytochrome P450, family 2, subfamily C, polypeptide 9	HGNC:2623	CP2C9_HUMAN
CYP2J2	cytochrome P450, family 2, subfamily J, polypeptide 2	HGNC:2634	CP2J2_HUMAN
CYP4A11	cytochrome P450, family 4, subfamily A, polypeptide 11	HGNC:2642	CP4AB_HUMAN
CYP4F2	cytochrome P450, family 4, subfamily F, polypeptide 2	HGNC:2645	CP4F2_HUMAN
DCC	deleted in colorectal carcinoma	HGNC:2701	DCC_HUMAN
DDAH1	dimethylarginine dimethylaminohydrolase 1	HGNC:2715	DDAH1_HUMAN
DDAH2	dimethylarginine dimethylaminohydrolase 2	HGNC:2716	DDAH2_HUMAN
DDX39B	DEAD (Asp-Glu-Ala-Asp) box polypeptide 39B	HGNC:13917	DX39B_HUMAN
DIO3	deiodinase, iodothyronine, type III	HGNC:2885	IOD3_HUMAN
DKK1	dickkopf WNT signaling pathway inhibitor 1	HGNC:2891	DKK1_HUMAN
DNASE1	deoxyribonuclease I	HGNC:2956	DNAS1_HUMAN
DPP4	dipeptidyl-peptidase 4	HGNC:3009	DPP4_HUMAN
DRD1	dopamine receptor D1	HGNC:3020	DRD1_HUMAN
DVL1	dishevelled segment polarity protein 1	HGNC:3084	DVL1_HUMAN
EDN1	endothelin 1	HGNC:3176	EDN1_HUMAN
EDNRA	endothelin receptor type A	HGNC:3179	EDNRA_HUMAN
ELANE	elastase, neutrophil expressed	HGNC:3309	ELNE_HUMAN
ELAVL1	ELAV like RNA binding protein 1	HGNC:3312	ELAV1_HUMAN
ELN	elastin	HGNC:3327	ELN_HUMAN
ENG	endoglin	HGNC:3349	EGLN_HUMAN
ENPP1	ectonucleotide pyrophosphatase/phosphodiesterase 1	HGNC:3356	ENPP1_HUMAN
EP300	E1A binding protein p300	HGNC:3373	EP300_HUMAN
EPHX1	epoxide hydrolase 1, microsomal (xenobiotic)	HGNC:3401	HYEP_HUMAN
EPHX2	epoxide hydrolase 2, cytoplasmic	HGNC:3402	HYES_HUMAN
EPO	erythropoietin	HGNC:3415	EPO_HUMAN
ERBB2	v-erb-b2 avian erythroblastic leukemia viral oncogene homolog 2	HGNC:3430	ERBB2_HUMAN
ERBB4	v-erb-b2 avian erythroblastic leukemia viral oncogene homolog 4	HGNC:3432	ERBB4_HUMAN
ESR1	estrogen receptor 1	HGNC:3467	ESR1_HUMAN
ESR2	estrogen receptor 2 (ER beta)	HGNC:3468	ESR2_HUMAN
F10	coagulation factor X	HGNC:3528	FA10_HUMAN
F11	coagulation factor XI	HGNC:3529	FA11_HUMAN
F12	coagulation factor XII (Hageman factor)	HGNC:3530	FA12_HUMAN
F13A1	coagulation factor XIII, A1 polypeptide	HGNC:3531	F13A_HUMAN
F13B	coagulation factor XIII, B polypeptide	HGNC:3534	F13B_HUMAN
F2	coagulation factor II (thrombin)	HGNC:3535	THRB_HUMAN
F2R	coagulation factor II (thrombin) receptor	HGNC:3537	PAR1_HUMAN
F2RL1	coagulation factor II (thrombin) receptor-like 1	HGNC:3538	PAR2_HUMAN
F3	coagulation factor III (thromboplastin, tissue factor)	HGNC:3541	TF_HUMAN
F5	coagulation factor V (proaccelerin, labile factor)	HGNC:3542	FA5_HUMAN
F7	coagulation factor VII (serum prothrombin conversion accelerator)	HGNC:3544	FA7_HUMAN
FABP3	fatty acid binding protein 3, muscle and heart (mammary-derived growth inhibitor)	HGNC:3557	FABPH_HUMAN
FADS2	fatty acid desaturase 2	HGNC:3575	FADS2_HUMAN
FAM20A	family with sequence similarity 20, member A	HGNC:23015	FA20A_HUMAN
FAP	fibroblast activation protein, alpha	HGNC:3590	SEPR_HUMAN
FAS	Fas cell surface death receptor	HGNC:11920	TNR6_HUMAN
FCAR	Fc fragment of IgA, receptor for	HGNC:3608	FCAR_HUMAN
FCGR2A	Fc fragment of IgG, low affinity IIa, receptor (CD32)	HGNC:3616	FCG2A_HUMAN
FGA	fibrinogen alpha chain	HGNC:3661	FIBA_HUMAN
FGB	fibrinogen beta chain	HGNC:3662	FIBB_HUMAN
FGF1	fibroblast growth factor 1 (acidic)	HGNC:3665	FGF1_HUMAN
FGF2	fibroblast growth factor 2 (basic)	HGNC:3676	FGF2_HUMAN
FGF23	fibroblast growth factor 23	HGNC:3680	FGF23_HUMAN
FGG	fibrinogen gamma chain	HGNC:3694	FIBG_HUMAN
FHL2	four and a half LIM domains 2	HGNC:3703	FHL2_HUMAN
FLNC	filamin C, gamma	HGNC:3756	FLNC_HUMAN
FLT1	fms-related tyrosine kinase 1	HGNC:3763	VGFR1_HUMAN
FN1	fibronectin 1	HGNC:3778	FINC_HUMAN
FOS	FBJ murine osteosarcoma viral oncogene homolog	HGNC:3796	FOS_HUMAN
FTO	fat mass and obesity associated	HGNC:24678	FTO_HUMAN
FXYD1	FXYD domain containing ion transport regulator 1	HGNC:4025	PLM_HUMAN
GAPDH	glyceraldehyde-3-phosphate dehydrogenase	HGNC:4141	G3P_HUMAN
GATA2	GATA binding protein 2	HGNC:4171	GATA2_HUMAN
GATA3	GATA binding protein 3	HGNC:4172	GATA3_HUMAN
GATA4	GATA binding protein 4	HGNC:4173	GATA4_HUMAN
GCG	glucagon	HGNC:4191	GLUC_HUMAN
GCLC	glutamate-cysteine ligase, catalytic subunit	HGNC:4311	GSH1_HUMAN
GCLM	glutamate-cysteine ligase, modifier subunit	HGNC:4312	GSH0_HUMAN
GDF15	growth differentiation factor 15	HGNC:30142	GDF15_HUMAN
GHRHR	growth hormone releasing hormone receptor	HGNC:4266	GHRHR_HUMAN
GHRL	ghrelin/obestatin prepropeptide	HGNC:18129	GHRL_HUMAN
GJA1	gap junction protein, alpha 1, 43kDa	HGNC:4274	CXA1_HUMAN
GJA4	gap junction protein, alpha 4, 37kDa	HGNC:4278	CXA4_HUMAN
GNB3	guanine nucleotide binding protein (G protein), beta polypeptide 3	HGNC:4400	GBB3_HUMAN
GP1BA	glycoprotein Ib (platelet), alpha polypeptide	HGNC:4439	GP1BA_HUMAN
GP6	glycoprotein VI (platelet)	HGNC:14388	GPVI_HUMAN
GPX1	glutathione peroxidase 1	HGNC:4553	GPX1_HUMAN
GSK3B	glycogen synthase kinase 3 beta	HGNC:4617	GSK3B_HUMAN
GSN	gelsolin	HGNC:4620	GELS_HUMAN
GSTM1	glutathione S-transferase mu 1	HGNC:4632	GSTM1_HUMAN
GSTP1	glutathione S-transferase pi 1	HGNC:4638	GSTP1_HUMAN
GSTT1	glutathione S-transferase theta 1	HGNC:4641	GSTT1_HUMAN
HAMP	hepcidin antimicrobial peptide	HGNC:15598	HEPC_HUMAN
HBEGF	heparin-binding EGF-like growth factor	HGNC:3059	HBEGF_HUMAN
HERPUD1	homocysteine-inducible, endoplasmic reticulum stress-inducible, ubiquitin-like domain member 1	HGNC:13744	HERP1_HUMAN
HFE	hemochromatosis	HGNC:4886	HFE_HUMAN
HGF	hepatocyte growth factor (hepapoietin A; scatter factor)	HGNC:4893	HGF_HUMAN
HIF1A	hypoxia inducible factor 1, alpha subunit (basic helix-loop-helix transcription factor)	HGNC:4910	HIF1A_HUMAN
HK1	hexokinase 1	HGNC:4922	HXK1_HUMAN
HLA-DRB1	major histocompatibility complex, class II, DR beta 1	HGNC:4948	2B11_HUMAN/2B13_HUMAN/2B14_HUMAN/ 2B17_HUMAN/2B18_HUMAN/2B19_HUMAN/ 2B1A_HUMAN/2B1B_HUMAN/2B1C_HUMAN/ 2B1D_HUMAN/2B1E_HUMAN/2B1F_HUMAN/ 2B1G_HUMAN
HLA-E	major histocompatibility complex, class I, E	HGNC:4962	HLAE_HUMAN
HMGB1	high mobility group box 1	HGNC:4983	HMGB1_HUMAN
HMGCR	3-hydroxy-3-methylglutaryl-CoA reductase	HGNC:5006	HMDH_HUMAN
HMOX1	heme oxygenase (decycling) 1	HGNC:5013	HMOX1_HUMAN
HP	haptoglobin	HGNC:5141	HPT_HUMAN
HSD11B1	hydroxysteroid (11-beta) dehydrogenase 1	HGNC:5208	DHI1_HUMAN
HSF1	heat shock transcription factor 1	HGNC:5224	HSF1_HUMAN
HSPA1A	heat shock 70kDa protein 1A	HGNC:5232	HSP71_HUMAN
HSPA1B	heat shock 70kDa protein 1B	HGNC:5233	HSP71_HUMAN
HSPA4	heat shock 70kDa protein 4	HGNC:5237	HSP74_HUMAN
ICAM1	intercellular adhesion molecule 1	HGNC:5344	ICAM1_HUMAN
IFNG	interferon, gamma	HGNC:5438	IFNG_HUMAN
IGF1	insulin-like growth factor 1 (somatomedin C)	HGNC:5464	IGF1_HUMAN
IGFBP1	insulin-like growth factor binding protein 1	HGNC:5469	IBP1_HUMAN
IGFBP3	insulin-like growth factor binding protein 3	HGNC:5472	IBP3_HUMAN
IKZF2	IKAROS family zinc finger 2 (Helios)	HGNC:13177	IKZF2_HUMAN
IL10	interleukin 10	HGNC:5962	IL10_HUMAN
IL12B	interleukin 12B (natural killer cell stimulatory factor 2, cytotoxic lymphocyte maturation factor 2, p40)	HGNC:5970	IL12B_HUMAN
IL17A	interleukin 17A	HGNC:5981	IL17_HUMAN
IL17F	interleukin 17F	HGNC:16404	IL17F_HUMAN
IL18	interleukin 18 (interferon-gamma-inducing factor)	HGNC:5986	IL18_HUMAN
IL1A	interleukin 1, alpha	HGNC:5991	IL1A_HUMAN
IL1B	interleukin 1, beta	HGNC:5992	IL1B_HUMAN
IL1RL1	interleukin 1 receptor-like 1	HGNC:5998	ILRL1_HUMAN
IL1RN	interleukin 1 receptor antagonist	HGNC:6000	IL1RA_HUMAN
IL23R	interleukin 23 receptor	HGNC:19100	IL23R_HUMAN
IL33	interleukin 33	HGNC:16028	IL33_HUMAN
IL5	interleukin 5 (colony-stimulating factor, eosinophil)	HGNC:6016	IL5_HUMAN
IL6	interleukin 6 (interferon, beta 2)	HGNC:6018	IL6_HUMAN
IL6ST	interleukin 6 signal transducer (gp130, oncostatin M receptor)	HGNC:6021	IL6RB_HUMAN
IL8	interleukin 8	HGNC:6025	IL8_HUMAN
ILF3	interleukin enhancer binding factor 3, 90kDa	HGNC:6038	ILF3_HUMAN
INHBA	inhibin, beta A	HGNC:6066	INHBA_HUMAN
INSIG2	insulin induced gene 2	HGNC:20452	INSI2_HUMAN
ITGA2	integrin, alpha 2 (CD49B, alpha 2 subunit of VLA-2 receptor)	HGNC:6137	ITA2_HUMAN
ITGA2B	integrin, alpha 2b (platelet glycoprotein IIb of IIb/IIIa complex, antigen CD41)	HGNC:6138	ITA2B_HUMAN
ITGAV	integrin, alpha V	HGNC:6150	ITAV_HUMAN
ITGB1	integrin, beta 1 (fibronectin receptor, beta polypeptide, antigen CD29 includes MDF2, MSK12)	HGNC:6153	ITB1_HUMAN
ITGB3	integrin, beta 3 (platelet glycoprotein IIIa, antigen CD61)	HGNC:6156	ITB3_HUMAN
ITIH3	inter-alpha-trypsin inhibitor heavy chain 3	HGNC:6168	ITIH3_HUMAN
JAK2	Janus kinase 2	HGNC:6192	JAK2_HUMAN
KCNE2	potassium voltage-gated channel, Isk-related family, member 2	HGNC:6242	KCNE2_HUMAN
KCNJ2	potassium inwardly-rectifying channel, subfamily J, member 2	HGNC:6263	IRK2_HUMAN
KCNMA1	potassium large conductance calcium-activated channel, subfamily M, alpha member 1	HGNC:6284	KCMA1_HUMAN
KCNN4	potassium intermediate/small conductance calcium-activated channel, subfamily N, member 4	HGNC:6293	KCNN4_HUMAN
KDR	kinase insert domain receptor (a type III receptor tyrosine kinase)	HGNC:6307	VGFR2_HUMAN
KIAA0391	KIAA0391	HGNC:19958	MRRP3_HUMAN
KIF6	kinesin family member 6	HGNC:21202	KIF6_HUMAN
KIT	v-kit Hardy-Zuckerman 4 feline sarcoma viral oncogene homolog	HGNC:6342	KIT_HUMAN
KITLG	KIT ligand	HGNC:6343	SCF_HUMAN
KRT18	keratin 18	HGNC:6430	K1C18_HUMAN
LAMA3	laminin, alpha 3	HGNC:6483	LAMA3_HUMAN
LCN2	lipocalin 2	HGNC:6526	NGAL_HUMAN
LDLR	low density lipoprotein receptor	HGNC:6547	LDLR_HUMAN
LEP	leptin	HGNC:6553	LEP_HUMAN
LGALS1	lectin, galactoside-binding, soluble, 1	HGNC:6561	LEG1_HUMAN
LGALS2	lectin, galactoside-binding, soluble, 2	HGNC:6562	LEG2_HUMAN
LGALS3	lectin, galactoside-binding, soluble, 3	HGNC:6563	LEG3_HUMAN
LIF	leukemia inhibitory factor	HGNC:6596	LIF_HUMAN
LIMS1	LIM and senescent cell antigen-like domains 1	HGNC:6616	LIMS1_HUMAN
LIMS2	LIM and senescent cell antigen-like domains 2	HGNC:16084	LIMS2_HUMAN
LIPC	lipase, hepatic	HGNC:6619	LIPC_HUMAN
LIPG	lipase, endothelial	HGNC:6623	LIPE_HUMAN
LMNA	lamin A/C	HGNC:6636	LMNA_HUMAN
LPA	lipoprotein, Lp(a)	HGNC:6667	APOA_HUMAN
LPL	lipoprotein lipase	HGNC:6677	LIPL_HUMAN
LRP1	low density lipoprotein receptor-related protein 1	HGNC:6692	LRP1_HUMAN
LRP8	low density lipoprotein receptor-related protein 8, apolipoprotein e receptor	HGNC:6700	LRP8_HUMAN
LRRFIP1	leucine rich repeat (in FLII) interacting protein 1	HGNC:6702	LRRF1_HUMAN
LTA	lymphotoxin alpha	HGNC:6709	TNFB_HUMAN
MAP2K1	mitogen-activated protein kinase kinase 1	HGNC:6840	MP2K1_HUMAN
MAPK1	mitogen-activated protein kinase 1	HGNC:6871	MK01_HUMAN
MAPK14	mitogen-activated protein kinase 14	HGNC:6876	MK14_HUMAN
MAPK3	mitogen-activated protein kinase 3	HGNC:6877	MK03_HUMAN
MAS1	MAS1 oncogene	HGNC:6899	MAS_HUMAN
MB	myoglobin	HGNC:6915	MYG_HUMAN
MBL2	mannose-binding lectin (protein C) 2, soluble	HGNC:6922	MBL2_HUMAN
MCAM	melanoma cell adhesion molecule	HGNC:6934	MUC18_HUMAN
MDK	midkine (neurite growth-promoting factor 2)	HGNC:6972	MK_HUMAN
MEF2A	myocyte enhancer factor 2A	HGNC:6993	MEF2A_HUMAN
MEFV	Mediterranean fever	HGNC:6998	MEFV_HUMAN
MGP	matrix Gla protein	HGNC:7060	MGP_HUMAN
MIA3	melanoma inhibitory activity family, member 3	HGNC:24008	MIA3_HUMAN
MIF	macrophage migration inhibitory factor (glycosylation-inhibiting factor)	HGNC:7097	MIF_HUMAN
MKL1	megakaryoblastic leukemia (translocation) 1	HGNC:14334	MKL1_HUMAN
MMP1	matrix metallopeptidase 1 (interstitial collagenase)	HGNC:7155	MMP1_HUMAN
MMP10	matrix metallopeptidase 10 (stromelysin 2)	HGNC:7156	MMP10_HUMAN
MMP14	matrix metallopeptidase 14 (membrane-inserted)	HGNC:7160	MMP14_HUMAN
MMP2	matrix metallopeptidase 2 (gelatinase A, 72kDa gelatinase, 72kDa type IV collagenase)	HGNC:7166	MMP2_HUMAN
MMP3	matrix metallopeptidase 3 (stromelysin 1, progelatinase)	HGNC:7173	MMP3_HUMAN
MMP9	matrix metallopeptidase 9 (gelatinase B, 92kDa gelatinase, 92kDa type IV collagenase)	HGNC:7176	MMP9_HUMAN
MPO	myeloperoxidase	HGNC:7218	PERM_HUMAN
MRPS6	mitochondrial ribosomal protein S6	HGNC:14051	RT06_HUMAN
MSR1	macrophage scavenger receptor 1	HGNC:7376	MSRE_HUMAN
MTAP	methylthioadenosine phosphorylase	HGNC:7413	MTAP_HUMAN
MTHFR	methylenetetrahydrofolate reductase (NAD(P)H)	HGNC:7436	MTHR_HUMAN
MTNR1A	melatonin receptor 1A	HGNC:7463	MTR1A_HUMAN
MTNR1B	melatonin receptor 1B	HGNC:7464	MTR1B_HUMAN
MYD88	myeloid differentiation primary response 88	HGNC:7562	MYD88_HUMAN
NAMPT	nicotinamide phosphoribosyltransferase	HGNC:30092	NAMPT_HUMAN
NCF1	neutrophil cytosolic factor 1	HGNC:7660	NCF1_HUMAN
NFKB1	nuclear factor of kappa light polypeptide gene enhancer in B-cells 1	HGNC:7794	NFKB1_HUMAN
NFKBIA	nuclear factor of kappa light polypeptide gene enhancer in B-cells inhibitor, alpha	HGNC:7797	IKBA_HUMAN
NFKBIL1	nuclear factor of kappa light polypeptide gene enhancer in B-cells inhibitor-like 1	HGNC:7800	IKBL1_HUMAN
NGF	nerve growth factor (beta polypeptide)	HGNC:7808	NGF_HUMAN
NKX2-5	NK2 homeobox 5	HGNC:2488	NKX25_HUMAN
NOS1	nitric oxide synthase 1 (neuronal)	HGNC:7872	NOS1_HUMAN
NOS2	nitric oxide synthase 2, inducible	HGNC:7873	NOS2_HUMAN
NOS3	nitric oxide synthase 3 (endothelial cell)	HGNC:7876	NOS3_HUMAN
NOTCH1	notch 1	HGNC:7881	NOTC1_HUMAN
NOX5	NADPH oxidase, EF-hand calcium binding domain 5	HGNC:14874	NOX5_HUMAN
NPPA	natriuretic peptide A	HGNC:7939	ANF_HUMAN
NPPB	natriuretic peptide B	HGNC:7940	ANFB_HUMAN
NPR1	natriuretic peptide receptor A/guanylate cyclase A (atrionatriuretic peptide receptor A)	HGNC:7943	ANPRA_HUMAN
NPY	neuropeptide Y	HGNC:7955	NPY_HUMAN
NR1H3	nuclear receptor subfamily 1, group H, member 3	HGNC:7966	NR1H3_HUMAN
NRG1	neuregulin 1	HGNC:7997	NRG1_HUMAN
NTN1	netrin 1	HGNC:8029	NET1_HUMAN
NUP93	nucleoporin 93kDa	HGNC:28958	NUP93_HUMAN
OLR1	oxidized low density lipoprotein (lectin-like) receptor 1	HGNC:8133	OLR1_HUMAN
OPRK1	opioid receptor, kappa 1	HGNC:8154	OPRK_HUMAN
ORM1	orosomucoid 1	HGNC:8498	A1AG1_HUMAN
OSM	oncostatin M	HGNC:8506	ONCM_HUMAN
P2RY1	purinergic receptor P2Y, G-protein coupled, 1	HGNC:8539	P2RY1_HUMAN
P2RY12	purinergic receptor P2Y, G-protein coupled, 12	HGNC:18124	P2Y12_HUMAN
P2RY2	purinergic receptor P2Y, G-protein coupled, 2	HGNC:8541	P2RY2_HUMAN
PALLD	palladin, cytoskeletal associated protein	HGNC:17068	PALLD_HUMAN
PAPPA	pregnancy-associated plasma protein A, pappalysin 1	HGNC:8602	PAPP1_HUMAN
PARP1	poly (ADP-ribose) polymerase 1	HGNC:270	PARP1_HUMAN
PCSK2	proprotein convertase subtilisin/kexin type 2	HGNC:8744	NEC2_HUMAN
PCSK9	proprotein convertase subtilisin/kexin type 9	HGNC:20001	PCSK9_HUMAN
PDE4D	phosphodiesterase 4D, cAMP-specific	HGNC:8783	PDE4D_HUMAN
PDE5A	phosphodiesterase 5A, cGMP-specific	HGNC:8784	PDE5A_HUMAN
PDGFB	platelet-derived growth factor beta polypeptide	HGNC:8800	PDGFB_HUMAN
PECAM1	platelet/endothelial cell adhesion molecule 1	HGNC:8823	PECA1_HUMAN
PGF	placental growth factor	HGNC:8893	PLGF_HUMAN
PHACTR1	phosphatase and actin regulator 1	HGNC:20990	PHAR1_HUMAN
PIK3CA	phosphatidylinositol-4,5-bisphosphate 3-kinase, catalytic subunit alpha	HGNC:8975	PK3CA_HUMAN
PIK3R1	phosphoinositide-3-kinase, regulatory subunit 1 (alpha)	HGNC:8979	P85A_HUMAN
PIM1	pim-1 oncogene	HGNC:8986	PIM1_HUMAN
PLA2G4A	phospholipase A2, group IVA (cytosolic, calcium-dependent)	HGNC:9035	PA24A_HUMAN
PLA2G7	phospholipase A2, group VII (platelet-activating factor acetylhydrolase, plasma)	HGNC:9040	PAFA_HUMAN
PLAT	plasminogen activator, tissue	HGNC:9051	TPA_HUMAN
PLAUR	plasminogen activator, urokinase receptor	HGNC:9053	UPAR_HUMAN
PLG	plasminogen	HGNC:9071	PLMN_HUMAN
PON1	paraoxonase 1	HGNC:9204	PON1_HUMAN
POSTN	periostin, osteoblast specific factor	HGNC:16953	POSTN_HUMAN
PPARG	peroxisome proliferator-activated receptor gamma	HGNC:9236	PPARG_HUMAN
PPARGC1A	peroxisome proliferator-activated receptor gamma, coactivator 1 alpha	HGNC:9237	PRGC1_HUMAN
PPIA	peptidylprolyl isomerase A (cyclophilin A)	HGNC:9253	PPIA_HUMAN
PPP3CB	protein phosphatase 3, catalytic subunit, beta isozyme	HGNC:9315	PP2BB_HUMAN
PRF1	perforin 1 (pore forming protein)	HGNC:9360	PERF_HUMAN
PRKCB	protein kinase C, beta	HGNC:9395	KPCB_HUMAN
PRKCE	protein kinase C, epsilon	HGNC:9401	KPCE_HUMAN
PRL	prolactin	HGNC:9445	PRL_HUMAN
PROCR	protein C receptor, endothelial	HGNC:9452	EPCR_HUMAN
PROM1	prominin 1	HGNC:9454	PROM1_HUMAN
PSMA6	proteasome (prosome, macropain) subunit, alpha type, 6	HGNC:9535	PSA6_HUMAN
PSMB8	proteasome (prosome, macropain) subunit, beta type, 8	HGNC:9545	PSB8_HUMAN
PSRC1	proline/serine-rich coiled-coil 1	HGNC:24472	PSRC1_HUMAN
PTEN	phosphatase and tensin homolog	HGNC:9588	PTEN_HUMAN
PTGES	prostaglandin E synthase	HGNC:9599	PTGES_HUMAN
PTGIS	prostaglandin I2 (prostacyclin) synthase	HGNC:9603	PTGIS_HUMAN
PTGS1	prostaglandin-endoperoxide synthase 1 (prostaglandin G/H synthase and cyclooxygenase)	HGNC:9604	PGH1_HUMAN
PTGS2	prostaglandin-endoperoxide synthase 2 (prostaglandin G/H synthase and cyclooxygenase)	HGNC:9605	PGH2_HUMAN
PTPN6	protein tyrosine phosphatase, non-receptor type 6	HGNC:9658	PTN6_HUMAN
PTPRC	protein tyrosine phosphatase, receptor type, C	HGNC:9666	PTPRC_HUMAN
PTX3	pentraxin 3, long	HGNC:9692	PTX3_HUMAN
PYGB	phosphorylase, glycogen; brain	HGNC:9723	PYGB_HUMAN
RAMP1	receptor (G protein-coupled) activity modifying protein 1	HGNC:9843	RAMP1_HUMAN
RBP1	retinol binding protein 1, cellular	HGNC:9919	RET1_HUMAN
REN	renin	HGNC:9958	RENI_HUMAN
RETN	resistin	HGNC:20389	RETN_HUMAN
RLN2	relaxin 2	HGNC:10027	REL2_HUMAN
RPL13A	ribosomal protein L13a	HGNC:10304	RL13A_HUMAN
RPLP0	ribosomal protein, large, P0	HGNC:10371	RLA0_HUMAN
RYR2	ryanodine receptor 2 (cardiac)	HGNC:10484	RYR2_HUMAN
S100A1	S100 calcium binding protein A1	HGNC:10486	S10A1_HUMAN
S100A8	S100 calcium binding protein A8	HGNC:10498	S10A8_HUMAN
S100A9	S100 calcium binding protein A9	HGNC:10499	S10A9_HUMAN
S100B	S100 calcium binding protein B	HGNC:10500	S100B_HUMAN
S1PR1	sphingosine-1-phosphate receptor 1	HGNC:3165	S1PR1_HUMAN
SCAP	SREBF chaperone	HGNC:30634	SCAP_HUMAN
SCARB1	scavenger receptor class B, member 1	HGNC:1664	SCRB1_HUMAN
SCG2	secretogranin II	HGNC:10575	SCG2_HUMAN
SDC1	syndecan 1	HGNC:10658	SDC1_HUMAN
SELE	selectin E	HGNC:10718	LYAM2_HUMAN
SELP	selectin P (granule membrane protein 140kDa, antigen CD62)	HGNC:10721	LYAM3_HUMAN
SEMA3F	sema domain, immunoglobulin domain (Ig), short basic domain, secreted, (semaphorin) 3F	HGNC:10728	SEM3F_HUMAN
SERPINA1	serpin peptidase inhibitor, clade A (alpha-1 antiproteinase, antitrypsin), member 1	HGNC:8941	A1AT_HUMAN
SERPINA3	serpin peptidase inhibitor, clade A (alpha-1 antiproteinase, antitrypsin), member 3	HGNC:16	AACT_HUMAN
SERPINB2	serpin peptidase inhibitor, clade B (ovalbumin), member 2	HGNC:8584	PAI2_HUMAN
SERPINC1	serpin peptidase inhibitor, clade C (antithrombin), member 1	HGNC:775	ANT3_HUMAN
SERPIND1	serpin peptidase inhibitor, clade D (heparin cofactor), member 1	HGNC:4838	HEP2_HUMAN
SERPINE1	serpin peptidase inhibitor, clade E (nexin, plasminogen activator inhibitor type 1), member 1	HGNC:8583	PAI1_HUMAN
SERPINF1	serpin peptidase inhibitor, clade F (alpha-2 antiplasmin, pigment epithelium derived factor), member 1	HGNC:8824	PEDF_HUMAN
SERPINF2	serpin peptidase inhibitor, clade F (alpha-2 antiplasmin, pigment epithelium derived factor), member 2	HGNC:9075	A2AP_HUMAN
SERPINH1	serpin peptidase inhibitor, clade H (heat shock protein 47), member 1, (collagen binding protein 1)	HGNC:1546	SERPH_HUMAN
SFRP2	secreted frizzled-related protein 2	HGNC:10777	SFRP2_HUMAN
SH2B1	SH2B adaptor protein 1	HGNC:30417	SH2B1_HUMAN
SH2B3	SH2B adaptor protein 3	HGNC:29605	SH2B3_HUMAN
SHH	sonic hedgehog	HGNC:10848	SHH_HUMAN
SIRT1	sirtuin 1	HGNC:14929	SIR1_HUMAN
SLC12A3	solute carrier family 12 (sodium/chloride transporter), member 3	HGNC:10912	S12A3_HUMAN
SLC5A3	solute carrier family 5 (sodium/myo-inositol cotransporter), member 3	HGNC:11038	SC5A3_HUMAN
SLC6A18	solute carrier family 6 (neutral amino acid transporter), member 18	HGNC:26441	S6A18_HUMAN
SLC6A4	solute carrier family 6 (neurotransmitter transporter), member 4	HGNC:11050	SC6A4_HUMAN
SMAD3	SMAD family member 3	HGNC:6769	SMAD3_HUMAN
SMAD7	SMAD family member 7	HGNC:6773	SMAD7_HUMAN
SMARCA4	SWI/SNF related, matrix associated, actin dependent regulator of chromatin, subfamily a, member 4	HGNC:11100	SMCA4_HUMAN
SMPD2	sphingomyelin phosphodiesterase 2, neutral membrane (neutral sphingomyelinase)	HGNC:11121	NSMA_HUMAN
SMTN	smoothelin	HGNC:11126	SMTN_HUMAN
SOCS3	suppressor of cytokine signaling 3	HGNC:19391	SOCS3_HUMAN
SOD1	superoxide dismutase 1, soluble	HGNC:11179	SODC_HUMAN
SOD3	superoxide dismutase 3, extracellular	HGNC:11181	SODE_HUMAN
SORT1	sortilin 1	HGNC:11186	SORT_HUMAN
SOX2	SRY (sex determining region Y)-box 2	HGNC:11195	SOX2_HUMAN
SP1	Sp1 transcription factor	HGNC:11205	SP1_HUMAN
SP3	Sp3 transcription factor	HGNC:11208	SP3_HUMAN
SPARC	secreted protein, acidic, cysteine-rich (osteonectin)	HGNC:11219	SPRC_HUMAN
SPHK1	sphingosine kinase 1	HGNC:11240	SPHK1_HUMAN
SPHK2	sphingosine kinase 2	HGNC:18859	SPHK2_HUMAN
SPP1	secreted phosphoprotein 1	HGNC:11255	OSTP_HUMAN
SREBF2	sterol regulatory element binding transcription factor 2	HGNC:11290	SRBP2_HUMAN
STAR	steroidogenic acute regulatory protein	HGNC:11359	STAR_HUMAN
STAT1	signal transducer and activator of transcription 1, 91kDa	HGNC:11362	STAT1_HUMAN
STAT3	signal transducer and activator of transcription 3 (acute-phase response factor)	HGNC:11364	STAT3_HUMAN
STUB1	STIP1 homology and U-box containing protein 1, E3 ubiquitin protein ligase	HGNC:11427	CHIP_HUMAN
TAF1	TAF1 RNA polymerase II, TATA box binding protein (TBP)-associated factor, 250kDa	HGNC:11535	TAF1_HUMAN
TBX21	T-box 21	HGNC:11599	TBX21_HUMAN
TBXAS1	thromboxane A synthase 1 (platelet)	HGNC:11609	THAS_HUMAN
TEK	TEK tyrosine kinase, endothelial	HGNC:11724	TIE2_HUMAN
TFAM	transcription factor A, mitochondrial	HGNC:11741	TFAM_HUMAN
TFPI	tissue factor pathway inhibitor (lipoprotein-associated coagulation inhibitor)	HGNC:11760	TFPI1_HUMAN
TGFB1	transforming growth factor, beta 1	HGNC:11766	TGFB1_HUMAN
TGFBR1	transforming growth factor, beta receptor 1	HGNC:11772	TGFR1_HUMAN
TGFBR3	transforming growth factor, beta receptor III	HGNC:11774	TGBR3_HUMAN
THBS1	thrombospondin 1	HGNC:11785	TSP1_HUMAN
THBS2	thrombospondin 2	HGNC:11786	TSP2_HUMAN
THBS4	thrombospondin 4	HGNC:11788	TSP4_HUMAN
THRA	thyroid hormone receptor, alpha	HGNC:11796	THA_HUMAN
TIE1	tyrosine kinase with immunoglobulin-like and EGF-like domains 1	HGNC:11809	TIE1_HUMAN
TIMP1	TIMP metallopeptidase inhibitor 1	HGNC:11820	TIMP1_HUMAN
TIMP2	TIMP metallopeptidase inhibitor 2	HGNC:11821	TIMP2_HUMAN
TIMP3	TIMP metallopeptidase inhibitor 3	HGNC:11822	TIMP3_HUMAN
TIMP4	TIMP metallopeptidase inhibitor 4	HGNC:11823	TIMP4_HUMAN
TLR2	toll-like receptor 2	HGNC:11848	TLR2_HUMAN
TLR4	toll-like receptor 4	HGNC:11850	TLR4_HUMAN
TNC	tenascin C	HGNC:5318	TENA_HUMAN
TNF	tumor necrosis factor	HGNC:11892	TNFA_HUMAN
TNFRSF11B	tumor necrosis factor receptor superfamily, member 11b	HGNC:11909	TR11B_HUMAN
TNFRSF1A	tumor necrosis factor receptor superfamily, member 1A	HGNC:11916	TNR1A_HUMAN
TNFRSF1B	tumor necrosis factor receptor superfamily, member 1B	HGNC:11917	TNR1B_HUMAN
TNFSF12	tumor necrosis factor (ligand) superfamily, member 12	HGNC:11927	TNF12_HUMAN
TNFSF4	tumor necrosis factor (ligand) superfamily, member 4	HGNC:11934	TNFL4_HUMAN
TNNC1	troponin C type 1 (slow)	HGNC:11943	TNNC1_HUMAN
TNNI3	troponin I type 3 (cardiac)	HGNC:11947	TNNI3_HUMAN
TNNT1	troponin T type 1 (skeletal, slow)	HGNC:11948	TNNT1_HUMAN
TNNT2	troponin T type 2 (cardiac)	HGNC:11949	TNNT2_HUMAN
TNXB	tenascin XB	HGNC:11976	TENX_HUMAN
TP53	tumor protein p53	HGNC:11998	P53_HUMAN
TPT1	tumor protein, translationally-controlled 1	HGNC:12022	TCTP_HUMAN
TRIB1	tribbles pseudokinase 1	HGNC:16891	TRIB1_HUMAN
TRIM54	tripartite motif containing 54	HGNC:16008	TRI54_HUMAN
TRPC4	transient receptor potential cation channel, subfamily C, member 4	HGNC:12336	TRPC4_HUMAN
TRPV1	transient receptor potential cation channel, subfamily V, member 1	HGNC:12716	TRPV1_HUMAN
TSLP	thymic stromal lymphopoietin	HGNC:30743	TSLP_HUMAN
TUBB1	tubulin, beta 1 class VI	HGNC:16257	TBB1_HUMAN
UCP2	uncoupling protein 2 (mitochondrial, proton carrier)	HGNC:12518	UCP2_HUMAN
UGT1A1	UDP glucuronosyltransferase 1 family, polypeptide A1	HGNC:12530	UD11_HUMAN
VASP	vasodilator-stimulated phosphoprotein	HGNC:12652	VASP_HUMAN
VCAM1	vascular cell adhesion molecule 1	HGNC:12663	VCAM1_HUMAN
VEGFA	vascular endothelial growth factor A	HGNC:12680	VEGFA_HUMAN
VWF	von Willebrand factor	HGNC:12726	VWF_HUMAN
WDR12	WD repeat domain 12	HGNC:14098	WDR12_HUMAN
WDR36	WD repeat domain 36	HGNC:30696	WDR36_HUMAN
WISP1	WNT1 inducible signaling pathway protein 1	HGNC:12769	WISP1_HUMAN
WNT1	wingless-type MMTV integration site family, member 1	HGNC:12774	WNT1_HUMAN
WRN	Werner syndrome, RecQ helicase-like	HGNC:12791	WRN_HUMAN
ZNF202	zinc finger protein 202	HGNC:12994	ZN202_HUMAN
ACKR2	atypical chemokine receptor 2	HGNC:1565	Not Available
BRINP3	bone morphogenetic protein/retinoic acid inducible neural-specific 3	HGNC:22393	Not Available
MIAT	myocardial infarction associated transcript (non-protein coding)	HGNC:33425	Not Available
MIR1-1	microRNA 1-1	HGNC:31499	Not Available
MIR133A1	microRNA 133a-1	HGNC:31517	Not Available
MIR133A2	microRNA 133a-2	HGNC:31518	Not Available
MIR133B	microRNA 133b	HGNC:31759	Not Available
MIR146A	microRNA 146a	HGNC:31533	Not Available
MIR150	microRNA 150	HGNC:31537	Not Available
MIR155	microRNA 155	HGNC:31542	Not Available
MIR186	microRNA 186	HGNC:31557	Not Available
MIR195	microRNA 195	HGNC:31566	Not Available
MIR208A	microRNA 208a	HGNC:31585	Not Available
MIR208B	microRNA 208b	HGNC:33669	Not Available
MIR21	microRNA 21	HGNC:31586	Not Available
MIR210	microRNA 210	HGNC:31587	Not Available
MIR24-1	microRNA 24-1	HGNC:31607	Not Available
MIR30A	microRNA 30a	HGNC:31624	Not Available
MIR328	microRNA 328	HGNC:31770	Not Available
MIR34A	microRNA 34a	HGNC:31635	Not Available
MIR451A	microRNA 451a	HGNC:32053	Not Available
MIR92A1	microRNA 92a-1	HGNC:31643	Not Available
MIRLET7B	microRNA let-7b	HGNC:31479	Not Available

## Sheet: PubMedProtein_Accession
Table 9S(c): A. List of RefSeq Protein accession obtained from PubMed Protein database, B. List of reviewed Homo sapiens Uniprot ID obtained from RefSeq Protein Accession.
A. RefSeq Protein Accession		B. Uniprot ID
NP_001116596.1		AATM_HUMAN
NP_067463.2		ACE_HUMAN
NP_032202.1		ALBU_HUMAN
NP_742038.2		ALDH2_HUMAN
NP_001171709.1		ANGT_HUMAN
NP_078781.3		ANPRA_HUMAN
NP_001171708.1		ANPRB_HUMAN
NP_001004488.1		AT2A2_HUMAN
NP_001103417.1		ATS14_HUMAN
NP_079887.3		ATS17_HUMAN
NP_110486.1		ATS1_HUMAN
NP_000218.2		ATS2_HUMAN
NP_031383.1		ATS3_HUMAN
NP_001094144.1		ATS7_HUMAN
NP_001094170.1		BT2A1_HUMAN
NP_445937.1		C2TA_HUMAN
NP_446313.1		CAH3_HUMAN
NP_000020.1		CASP1_HUMAN
NP_001815.2		CDN2B_HUMAN
NP_003424.3		CO4A2_HUMAN
NP_001193947.1		CO4B_HUMAN
NP_001159725.1		COG2_HUMAN
NP_000780.1		CP2C8_HUMAN
NP_001131023.1		CP2J2_HUMAN
NP_001254483.1		CP4AB_HUMAN
NP_001263419.1		CP4F2_HUMAN
NP_001193946.1		CPT1B_HUMAN
NP_001177633.1		CPT2_HUMAN
NP_001177634.1		CXA4_HUMAN
NP_445997.1		CXAR_HUMAN
NP_001185784.1		CXCL6_HUMAN
NP_001185783.1		DCD_HUMAN
NP_001185782.1		ELN_HUMAN
NP_001263340.1		ELOV5_HUMAN
NP_001012006.1		EPCR_HUMAN
NP_001191063.1		F175B_HUMAN
NP_001178868.1		FA12_HUMAN
NP_001101409.1		FA20A_HUMAN
NP_001103124.1		FA7_HUMAN
NP_001162609.1		FABPH_HUMAN
NP_001099435.1		FAM5C_HUMAN
NP_003192.1		FBX32_HUMAN
NP_001265841.1		FCAR_HUMAN
NP_445941.2		FCRLB_HUMAN
NP_001128481.1		FSTL4_HUMAN
NP_001076428.1		GHSR_HUMAN
NP_067730.2		GPVI_HUMAN
NP_001265842.1		GSH0_HUMAN
NP_680482.1		GSH1_HUMAN
NP_776981.1		HTR5B_HUMAN
NP_004927.2		ICAM1_HUMAN
NP_001001649.2		IL17F_HUMAN
NP_033770.2		ITA4_HUMAN
NP_001263648.1		ITB2_HUMAN
NP_067622.2		ITBP2_HUMAN
NP_113950.2		ITIH3_HUMAN
NP_037194.1		K2C74_HUMAN
NP_001243610.1		KCRM_HUMAN
NP_001243609.1		KIF6_HUMAN
NP_001243608.1		LAMA3_HUMAN
NP_001243607.1		LEG2_HUMAN
NP_055487.2		LEG3_HUMAN
NP_005437.2		LRP8_HUMAN
NP_001153026.1		LRRF1_HUMAN
NP_999009.1		LY65B_HUMAN
NP_445753.1		MAS_HUMAN
NP_038771.1		MEF2A_HUMAN
NP_033925.2		MGP_HUMAN
NP_055544.1		MIA3_HUMAN
NP_055059.2		MLF1_HUMAN
NP_067610.1		MRRP3_HUMAN
NP_002071.2		MTAP_HUMAN
NP_000496.2		MYG_HUMAN
NP_127509.1		MYH15_HUMAN
NP_000921.1		MYOM3_HUMAN
NP_002497.2		NEC2_HUMAN
NP_001153212.1		NGF_HUMAN
NP_000586.2		NOX5_HUMAN
NP_976312.1		NUP93_HUMAN
NP_976311.1		O13G1_HUMAN
NP_005359.1		O2A25_HUMAN
NP_036865.1		OLR1_HUMAN
NP_000468.1		P2RX6_HUMAN
NP_002368.1		PALLD_HUMAN
NP_001191818.1		PDE4D_HUMAN
NP_000681.2		PGRP2_HUMAN
NP_001120963.1		PHAR1_HUMAN
NP_000202.2		PPL13_HUMAN
NP_006489.1		PSA6_HUMAN
NP_000192.2		PTGIS_HUMAN
NP_004093.1		PYGB_HUMAN
NP_036714.2		RET1_HUMAN
NP_005172.1		ROS1_HUMAN
NP_077076.1		S12A3_HUMAN
NP_058747.1		S6A18_HUMAN
NP_036774.4		SC5A3_HUMAN
NP_001177768.1		SCG2_HUMAN
NP_000891.2		SCRB1_HUMAN
NP_001837.2		SEM3F_HUMAN
NP_062562.1		SGIP1_HUMAN
NP_000122.1		SMTN_HUMAN
NP_002935.2		SNX19_HUMAN
NP_001124465.1		SPA9_HUMAN
NP_001124464.1		SPB8_HUMAN
NP_002890.2		T2R50_HUMAN
NP_997507.1		TAF3_HUMAN
NP_033728.1		TBB1_HUMAN
NP_001229752.1		TFAM_HUMAN
NP_001101390.2		THAP5_HUMAN
NP_000761.3		THAS_HUMAN
NP_001071109.1		TIMP3_HUMAN
NP_002853.2		TIMP4_HUMAN
NP_001171528.1		TM11B_HUMAN
NP_690043.1		TNFB_HUMAN
NP_003460.2		TNI3K_HUMAN
NP_000876.3		TNNC1_HUMAN
NP_001119604.1		TNNI3_HUMAN
NP_001119605.1		TNNT1_HUMAN
NP_003274.3		TNNT2_HUMAN
NP_037105.1		TNR1A_HUMAN
NP_001265845.1		TOX_HUMAN
NP_001265844.1		TPA_HUMAN
NP_000897.3		TRI63_HUMAN
NP_001188458.1		TRIB1_HUMAN
NP_001188457.1		TSP2_HUMAN
NP_002585.2		VKOR1_HUMAN
NP_999421.1		VTI1A_HUMAN
NP_733765.1		WDR12_HUMAN
NP_001672.1		WDR31_HUMAN
NP_002297.2		WDR55_HUMAN
NP_033464.2		WRN_HUMAN
NP_001056.1		ZN132_HUMAN
NP_071797.1		ZN627_HUMAN
NP_003986.2
NP_036752.1
NP_068615.1
NP_058840.1
NP_000089.1
NP_037067.1
NP_579813.1
NP_579812.1
NP_579811.1
NP_579808.1
NP_579807.1
NP_579806.1
NP_579805.1
NP_579803.1
NP_001991.1
NP_037030.1
NP_001159726.1
NP_037158.1
NP_066388.1
NP_036784.1
NP_999220.1
NP_036878.1
NP_112271.2
NP_058869.1
NP_150635.1
NP_150637.1
NP_001214.1
NP_150636.1
NP_150634.1
NP_000237.2
NP_113694.1
NP_036781.1
NP_058863.1
NP_002051.2
NP_001033091.1
NP_000353.1
NP_032018.2
NP_113759.1
NP_113742.1
NP_511042.1
NP_999379.1
NP_001263276.1
NP_001263274.1
NP_001001432.1
NP_001001431.1
NP_001001430.1
NP_000355.2
NP_001184044.1
NP_001489.1
NP_002052.1
NP_999249.1
NP_058906.3
NP_446274.2
NP_446039.1
NP_001027018.1
NP_002631.3
NP_942130.1
NP_001003306.1
NP_000766.2
NP_068630.1
NP_001013383.1
NP_008864.3
NP_599032.2
NP_599031.1
NP_008863.3
NP_001119580.1
NP_000330.2
NP_001119579.1
NP_114466.1
NP_001099960.1
NP_795371.2
NP_002782.1
NP_073198.1
NP_036978.1
NP_001017960.1
NP_112396.2
NP_598287.1
NP_001193995.1
NP_001193993.1
NP_001193994.1
NP_001193992.1
NP_001329.1
NP_001073.3
NP_001166104.1
NP_001166103.1
NP_002534.1
NP_002984.1
NP_077812.1
NP_954700.1
NP_444513.1
NP_037246.1
NP_001165365.1
NP_001124400.1
NP_001124399.1
NP_001124398.1
NP_005578.2
NP_058896.1
NP_036982.1
NP_000769.2
NP_067686.1
NP_033155.1
NP_002208.3
NP_036743.3
NP_001184152.1
NP_001184151.1
NP_001184149.1
NP_001184150.1
NP_001184148.1
NP_001184147.1
NP_001159371.1
NP_001098101.1
NP_006194.2
NP_002442.2
NP_004177.3
NP_150643.2
NP_001018064.1
NP_004622.2
NP_059992.3
NP_001138508.1
NP_115558.3
NP_000952.1
NP_001121189.1
NP_937762.1
NP_001121190.1
NP_112246.2
NP_001071612.1
NP_001131025.1
NP_001131024.1
NP_004726.2
NP_001131022.1
NP_001263342.1
NP_932134.3
NP_001074906.1
NP_035708.2
NP_034045.1
NP_059066.1
NP_001263337.1
NP_001263341.1
NP_001263339.1
NP_001263338.1
NP_034363.1
NP_001033068.1
NP_203501.1
NP_446209.1
NP_112150.1
NP_001052.2
NP_001124438.1
NP_001138607.1
NP_035565.1
NP_068616.1
NP_000544.2
NP_001265846.1
NP_057062.1
NP_001182363.1
NP_001182362.1
NP_001182361.1
NP_001123629.1
NP_001123628.1
NP_071888.1
NP_940953.2
NP_001170792.1
NP_689585.3
NP_114129.1
NP_445968.2
NP_071600.1
NP_596871.2
NP_068512.1
NP_942588.1
NP_058992.1
NP_001014188.1
NP_037189.2
NP_077376.2
NP_001002901.1
NP_000354.4
NP_003271.1
NP_001002222.1
NP_598235.2
NP_001159408.1
NP_997697.1
NP_003238.2
NP_055897.1
NP_997470.1
NP_001258528.1
NP_064356.2
NP_998950.1
NP_659464.3
NP_001265843.1
NP_001001322.1
NP_950252.1
NP_001184163.1
NP_001184162.1
NP_510961.1
NP_008980.1
NP_660338.1
NP_778223.2
NP_001103607.1
NP_872335.2
NP_001123947.1
NP_001029055.1
NP_872308.2
NP_001035983.1
NP_783866.2
NP_766385.1
NP_112151.2
NP_034021.1
NP_001020609.1
NP_076302.1
NP_001020610.1
NP_536701.1
NP_001075617.1
NP_001230675.1
NP_060035.2
NP_653132.1
NP_001229725.1
NP_001229724.1
NP_055484.3
NP_001012361.1
NP_660284.1
NP_067044.2
NP_008919.3
NP_001005487.1
NP_714942.1
NP_999486.1
NP_982297.1
NP_064514.1
NP_620688.2
NP_001012759.1
NP_071541.2
NP_001003063.1
NP_005496.4
NP_001159582.1
NP_001159581.1
NP_001159580.1
NP_057165.3
NP_631894.2
NP_542453.2
NP_659111.1
NP_068519.2
NP_742117.2
NP_742039.1
NP_001138609.1
NP_001138608.1
NP_001138606.1
NP_689452.1
NP_689451.1
NP_004368.1
NP_055573.2
NP_446155.1
NP_001177632.1
NP_034182.2
NP_940799.1
NP_004113.1
NP_478136.1
NP_115977.2
NP_660207.2
NP_055058.2
NP_872438.2
NP_443104.1
NP_443122.3
NP_079471.1
NP_001162584.1
NP_003247.1
NP_064350.2
NP_067499.2
NP_077134.1
NP_996560.1
NP_076869.1
NP_115667.2
NP_001229577.1
NP_112210.1
NP_076455.1
NP_067422.1
NP_076449.1
NP_001231141.1
NP_060726.3
NP_110400.1
NP_060176.2
NP_057447.4
NP_542370.3
NP_067478.1
NP_064478.1
NP_001229760.1
NP_001229759.1
NP_001229757.1
NP_068586.1
NP_061897.1
NP_071513.1
NP_001166906.1
NP_001166905.1
NP_055087.2
NP_036410.1
NP_006395.2
NP_062693.1
NP_114008.1
NP_476534.1
NP_999404.1
NP_055796.1
NP_071985.1
NP_001271205.1
NP_001271204.1
NP_005568.2
E9PT87.1
Q14191.2
O75581.2
Q8WX93.3
Q14114.4
P16109.3
O77708.2
P02461.4
Q3UIZ8.1
Q2HJF7.1
Q13557.3
P02638.2
Q99523.3
Q6PHZ2.1
Q95266.1
P78380.1
Q9BYF1.2
Q5EGZ1.1
Q6YNR6.3
P59722.1
P22413.2
Q63495.1
Q15109.1
P50114.2
P48061.1
P47820.1
Q02078.1
P00750.1
P07204.2
P04631.2
P04271.2
P15791.1
P17301.1
P08709.1
P08254.2
P12821.1
NP_001029054.1
NP_001170859.1
NP_001269163.1
NP_001269162.1
NP_001269161.1
NP_001268748.1
P40224.2
P50462.1
P20292.2
O70571.1
Q62151.1
P05177.3
O62657.1
Q28173.1
AGN09062.1
AGN09061.1
NP_058829.1
NP_001258244.1
P68802.1
NP_001101588.1
2PJ1_C
2PJ1_B
2PJ1_A
1Z5R_C
1Z5R_B
1Z5R_A
3FTZ_A
3FH8_A
2PJB_C
2PJB_B
2PJB_A
1GKC_B
1GKC_A
2PJ5_C
2PJ5_B
2PJ5_A
2PJC_C
2PJC_B
2PJC_A
2PJ4_B
2PJ4_A
1ZG8_C
1ZG8_B
1ZG8_A
3FH5_A
2PJA_C
2PJA_B
2PJA_A
2PJ9_A
2PJ3_C
2PJ3_B
2PJ3_A
1O8A_A
1O86_A
2PJ8_C
2PJ8_B
2PJ8_A
2PJ6_A
3SZ9_H
3SZ9_G
3SZ9_F
3SZ9_E
3SZ9_D
3SZ9_C
3SZ9_B
3SZ9_A
3KJQ_B
3KJQ_A
3KJN_B
3KJN_A
3KJF_B
3KJF_A
3KRX_G
3KRX_B
3KRX_A
3KRW_G
3KRW_B
3KRW_A
3INL_H
3INL_G
3INL_F
3INL_E
3INL_D
3INL_C
3INL_B
3INL_A
3INJ_H
3INJ_G
3INJ_F
3INJ_E
3INJ_D
3INJ_C
3INJ_B
3INJ_A
3FUL_A
3FHE_A
3FH7_A
2KEE_A
2KED_A
2KEC_A
3CIK_G
3CIK_B
3CIK_A
2PJ2_C
2PJ2_B
2PJ2_A
2PIZ_C
2PIZ_B
2PIZ_A
2PIY_C
2PIY_B
2PIY_A
1SSN_A
1ZG9_C
1ZG9_B
1ZG9_A
1ZG7_C
1ZG7_B
1ZG7_A
1XXF_D
1XXF_C
1XXF_B
1XXF_A
1XXD_D
1XXD_C
1XXD_B
1XXD_A
1C79_B
1C79_A
1C78_B
1C78_A
1C77_B
1C77_A
1A5I_A
2PJ7_C
2PJ7_B
2PJ7_A
2PJ0_C
2PJ0_B
2PJ0_A
1XX9_D
1XX9_C
1XX9_B
1XX9_A
1BDA_B
1BDA_A
AFK96949.1
AFK96948.1
AEQ78043.1
AEQ78042.1
ADS31099.1
ADS30978.1
ADS30936.1
ADS30918.1
ADS30567.1
ADS30561.1
ADS30485.1
ADS30374.1
ADS30352.1
ADS78326.1
ADS78325.1
ADS31124.1
ADS31123.1
ADS31122.1
ADS31121.1
ADS31120.1
ADS31119.1
ADS31118.1
ADS31117.1
ADS31116.1
ADS31115.1
ADS31114.1
ADS31113.1
ADS31112.1
ADS31111.1
ADS31110.1
ADS31109.1
ADS31108.1
ADS31107.1
ADS31106.1
ADS31105.1
ADS31104.1
ADS31103.1
ADS31102.1
ADS31101.1
ADS31100.1
ADS31098.1
ADS31097.1
ADS31096.1
ADS31095.1
ADS31094.1
ADS31093.1
ADS31092.1
ADS31091.1
ADS31090.1
ADS31089.1
ADS31088.1
ADS31087.1
ADS31086.1
ADS31085.1
ADS31084.1
ADS31083.1
ADS31082.1
ADS31081.1
ADS31080.1
ADS31079.1
ADS31078.1
ADS31077.1
ADS31076.1
ADS31075.1
ADS31074.1
ADS31073.1
ADS31072.1
ADS31071.1
ADS31070.1
ADS31069.1
ADS31068.1
ADS31067.1
ADS31066.1
ADS31065.1
ADS31064.1
ADS31063.1
ADS31062.1
ADS31061.1
ADS31060.1
ADS31059.1
ADS31058.1
ADS31057.1
ADS31056.1
ADS31055.1
ADS31054.1
ADS31053.1
ADS31052.1
ADS31051.1
ADS31050.1
ADS31049.1
ADS31048.1
ADS31047.1
ADS31046.1
ADS31045.1
ADS31044.1
ADS31043.1
ADS31042.1
ADS31041.1
ADS31040.1
ADS31039.1
ADS31038.1
ADS31037.1
ADS31036.1
ADS31035.1
ADS31034.1
ADS31033.1
ADS31032.1
ADS31031.1
ADS31030.1
ADS31029.1
ADS31028.1
ADS31027.1
ADS31026.1
ADS31025.1
ADS31024.1
ADS31023.1
ADS31022.1
ADS31021.1
ADS31020.1
ADS31019.1
ADS31018.1
ADS31017.1
ADS31016.1
ADS31015.1
ADS31014.1
ADS31013.1
ADS31012.1
ADS31011.1
ADS31010.1
ADS31009.1
ADS31008.1
ADS31007.1
ADS31006.1
ADS31005.1
ADS31004.1
ADS31003.1
ADS31002.1
ADS31001.1
ADS31000.1
ADS30999.1
ADS30998.1
ADS30997.1
ADS30996.1
ADS30995.1
ADS30994.1
ADS30993.1
ADS30992.1
ADS30991.1
ADS30990.1
ADS30989.1
ADS30988.1
ADS30987.1
ADS30986.1
ADS30985.1
ADS30984.1
ADS30983.1
ADS30982.1
ADS30981.1
ADS30980.1
ADS30979.1
ADS30977.1
ADS30976.1
ADS30975.1
ADS30974.1
ADS30973.1
ADS30972.1
ADS30971.1
ADS30970.1
ADS30969.1
ADS30968.1
ADS30967.1
ADS30966.1
ADS30965.1
ADS30964.1
ADS30963.1
ADS30962.1
ADS30961.1
ADS30960.1
ADS30959.1
ADS30958.1
ADS30957.1
ADS30956.1
ADS30955.1
ADS30954.1
ADS30953.1
ADS30952.1
ADS30951.1
ADS30950.1
ADS30949.1
ADS30948.1
ADS30947.1
ADS30946.1
ADS30945.1
ADS30944.1
ADS30943.1
ADS30942.1
ADS30941.1
ADS30940.1
ADS30939.1
ADS30938.1
ADS30937.1
ADS30935.1
ADS30934.1
ADS30933.1
ADS30932.1
ADS30931.1
ADS30930.1
ADS30929.1
ADS30928.1
ADS30927.1
ADS30926.1
ADS30925.1
ADS30924.1
ADS30923.1
ADS30922.1
ADS30921.1
ADS30920.1
ADS30919.1
ADS30917.1
ADS30916.1
ADS30915.1
ADS30914.1
ADS30913.1
ADS30912.1
ADS30911.1
ADS30910.1
ADS30909.1
ADS30908.1
ADS30907.1
ADS30906.1
ADS30905.1
ADS30904.1
ADS30903.1
ADS30902.1
ADS30901.1
ADS30900.1
ADS30899.1
ADS30898.1
ADS30897.1
ADS30896.1
ADS30895.1
ADS30894.1
ADS30893.1
ADS30892.1
ADS30891.1
ADS30890.1
ADS30889.1
ADS30888.1
ADS30887.1
ADS30886.1
ADS30885.1
ADS30884.1
ADS30883.1
ADS30882.1
ADS30881.1
ADS30880.1
ADS30879.1
ADS30878.1
ADS30877.1
ADS30876.1
ADS30875.1
ADS30874.1
ADS30873.1
ADS30872.1
ADS30871.1
ADS30870.1
ADS30869.1
ADS30868.1
ADS30867.1
ADS30866.1
ADS30865.1
ADS30864.1
ADS30863.1
ADS30862.1
ADS30861.1
ADS30860.1
ADS30859.1
ADS30858.1
ADS30857.1
ADS30856.1
ADS30855.1
ADS30854.1
ADS30853.1
ADS30852.1
ADS30851.1
ADS30850.1
ADS30849.1
ADS30848.1
ADS30847.1
ADS30846.1
ADS30845.1
ADS30844.1
ADS30843.1
ADS30842.1
ADS30841.1
ADS30840.1
ADS30839.1
ADS30838.1
ADS30837.1
ADS30836.1
ADS30835.1
ADS30834.1
ADS30833.1
ADS30832.1
ADS30831.1
ADS30830.1
ADS30829.1
ADS30828.1
ADS30827.1
ADS30826.1
ADS30825.1
ADS30824.1
ADS30823.1
ADS30822.1
ADS30821.1
ADS30820.1
ADS30819.1
ADS30818.1
ADS30817.1
ADS30816.1
ADS30815.1
ADS30814.1
ADS30813.1
ADS30812.1
ADS30811.1
ADS30810.1
ADS30809.1
ADS30808.1
ADS30807.1
ADS30806.1
ADS30805.1
ADS30804.1
ADS30803.1
ADS30802.1
ADS30801.1
ADS30800.1
ADS30799.1
ADS30798.1
ADS30797.1
ADS30796.1
ADS30795.1
ADS30794.1
ADS30793.1
ADS30792.1
ADS30791.1
ADS30790.1
ADS30789.1
ADS30788.1
ADS30787.1
ADS30786.1
ADS30785.1
ADS30784.1
ADS30783.1
ADS30782.1
ADS30781.1
ADS30780.1
ADS30779.1
ADS30778.1
ADS30777.1
ADS30776.1
ADS30775.1
ADS30774.1
ADS30773.1
ADS30772.1
ADS30771.1
ADS30770.1
ADS30769.1
ADS30768.1
ADS30767.1
ADS30766.1
ADS30765.1
ADS30764.1
ADS30763.1
ADS30762.1
ADS30761.1
ADS30760.1
ADS30759.1
ADS30758.1
ADS30757.1
ADS30756.1
ADS30755.1
ADS30754.1
ADS30753.1
ADS30752.1
ADS30751.1
ADS30750.1
ADS30749.1
ADS30748.1
ADS30747.1
ADS30746.1
ADS30745.1
ADS30744.1
ADS30743.1
ADS30742.1
ADS30741.1
ADS30740.1
ADS30739.1
ADS30738.1
ADS30737.1
ADS30736.1
ADS30735.1
ADS30734.1
ADS30733.1
ADS30732.1
ADS30731.1
ADS30730.1
ADS30729.1
ADS30728.1
ADS30727.1
ADS30726.1
ADS30725.1
ADS30724.1
ADS30723.1
ADS30722.1
ADS30721.1
ADS30720.1
ADS30719.1
ADS30718.1
ADS30717.1
ADS30716.1
ADS30715.1
ADS30714.1
ADS30713.1
ADS30712.1
ADS30711.1
ADS30710.1
ADS30709.1
ADS30708.1
ADS30707.1
ADS30706.1
ADS30705.1
ADS30704.1
ADS30703.1
ADS30702.1
ADS30701.1
ADS30700.1
ADS30699.1
ADS30698.1
ADS30697.1
ADS30696.1
ADS30695.1
ADS30694.1
ADS30693.1
ADS30692.1
ADS30691.1
ADS30690.1
ADS30689.1
ADS30688.1
ADS30687.1
ADS30686.1
ADS30685.1
ADS30684.1
ADS30683.1
ADS30682.1
ADS30681.1
ADS30680.1
ADS30679.1
ADS30678.1
ADS30677.1
ADS30676.1
ADS30675.1
ADS30674.1
ADS30673.1
ADS30672.1
ADS30671.1
ADS30670.1
ADS30669.1
ADS30668.1
ADS30667.1
ADS30666.1
ADS30665.1
ADS30664.1
ADS30663.1
ADS30662.1
ADS30661.1
ADS30660.1
ADS30659.1
ADS30658.1
ADS30657.1
ADS30656.1
ADS30655.1
ADS30654.1
ADS30653.1
ADS30652.1
ADS30651.1
ADS30650.1
ADS30649.1
ADS30648.1
ADS30647.1
ADS30646.1
ADS30645.1
ADS30644.1
ADS30643.1
ADS30642.1
ADS30641.1
ADS30640.1
ADS30639.1
ADS30638.1
ADS30637.1
ADS30636.1
ADS30635.1
ADS30634.1
ADS30633.1
ADS30632.1
ADS30631.1
ADS30630.1
ADS30629.1
ADS30628.1
ADS30627.1
ADS30626.1
ADS30625.1
ADS30624.1
ADS30623.1
ADS30622.1
ADS30621.1
ADS30620.1
ADS30619.1
ADS30618.1
ADS30617.1
ADS30616.1
ADS30615.1
ADS30614.1
ADS30613.1
ADS30612.1
ADS30611.1
ADS30610.1
ADS30609.1
ADS30608.1
ADS30607.1
ADS30606.1
ADS30605.1
ADS30604.1
ADS30603.1
ADS30602.1
ADS30601.1
ADS30600.1
ADS30599.1
ADS30598.1
ADS30597.1
ADS30596.1
ADS30595.1
ADS30594.1
ADS30593.1
ADS30592.1
ADS30591.1
ADS30590.1
ADS30589.1
ADS30588.1
ADS30587.1
ADS30586.1
ADS30585.1
ADS30584.1
ADS30583.1
ADS30582.1
ADS30581.1
ADS30580.1
ADS30579.1
ADS30578.1
ADS30577.1
ADS30576.1
ADS30575.1
ADS30574.1
ADS30573.1
ADS30572.1
ADS30571.1
ADS30570.1
ADS30569.1
ADS30568.1
ADS30566.1
ADS30565.1
ADS30564.1
ADS30563.1
ADS30562.1
ADS30560.1
ADS30559.1
ADS30558.1
ADS30557.1
ADS30556.1
ADS30555.1
ADS30554.1
ADS30553.1
ADS30552.1
ADS30551.1
ADS30550.1
ADS30549.1
ADS30548.1
ADS30547.1
ADS30546.1
ADS30545.1
ADS30544.1
ADS30543.1
ADS30542.1
ADS30541.1
ADS30540.1
ADS30539.1
ADS30538.1
ADS30537.1
ADS30536.1
ADS30535.1
ADS30534.1
ADS30533.1
ADS30532.1
ADS30531.1
ADS30530.1
ADS30529.1
ADS30528.1
ADS30527.1
ADS30526.1
ADS30525.1
ADS30524.1
ADS30523.1
ADS30522.1
ADS30521.1
ADS30520.1
ADS30519.1
ADS30518.1
ADS30517.1
ADS30516.1
ADS30515.1
ADS30514.1
ADS30513.1
ADS30512.1
ADS30511.1
ADS30510.1
ADS30509.1
ADS30508.1
ADS30507.1
ADS30506.1
ADS30505.1
ADS30504.1
ADS30503.1
ADS30502.1
ADS30501.1
ADS30500.1
ADS30499.1
ADS30498.1
ADS30497.1
ADS30496.1
ADS30495.1
ADS30494.1
ADS30493.1
ADS30492.1
ADS30491.1
ADS30490.1
ADS30489.1
ADS30488.1
ADS30487.1
ADS30486.1
ADS30484.1
ADS30483.1
ADS30482.1
ADS30481.1
ADS30480.1
ADS30479.1
ADS30478.1
ADS30477.1
ADS30476.1
ADS30475.1
ADS30474.1
ADS30473.1
ADS30472.1
ADS30471.1
ADS30470.1
ADS30469.1
ADS30468.1
ADS30467.1
ADS30466.1
ADS30465.1
ADS30464.1
ADS30463.1
ADS30462.1
ADS30461.1
ADS30460.1
ADS30459.1
ADS30458.1
ADS30457.1
ADS30456.1
ADS30455.1
ADS30454.1
ADS30453.1
ADS30452.1
ADS30451.1
ADS30450.1
ADS30449.1
ADS30448.1
ADS30447.1
ADS30446.1
ADS30445.1
ADS30444.1
ADS30443.1
ADS30442.1
ADS30441.1
ADS30440.1
ADS30439.1
ADS30438.1
ADS30437.1
ADS30436.1
ADS30435.1
ADS30434.1
ADS30433.1
ADS30432.1
ADS30431.1
ADS30430.1
ADS30429.1
ADS30428.1
ADS30427.1
ADS30426.1
ADS30425.1
ADS30424.1
ADS30423.1
ADS30422.1
ADS30421.1
ADS30420.1
ADS30419.1
ADS30418.1
ADS30417.1
ADS30416.1
ADS30415.1
ADS30414.1
ADS30413.1
ADS30412.1
ADS30411.1
ADS30410.1
ADS30409.1
ADS30408.1
ADS30407.1
ADS30406.1
ADS30405.1
ADS30404.1
ADS30403.1
ADS30402.1
ADS30401.1
ADS30400.1
ADS30399.1
ADS30398.1
ADS30397.1
ADS30396.1
ADS30395.1
ADS30394.1
ADS30393.1
ADS30392.1
ADS30391.1
ADS30390.1
ADS30389.1
ADS30388.1
ADS30387.1
ADS30386.1
ADS30385.1
ADS30384.1
ADS30383.1
ADS30382.1
ADS30381.1
ADS30380.1
ADS30379.1
ADS30378.1
ADS30377.1
ADS30376.1
ADS30375.1
ADS30373.1
ADS30372.1
ADS30371.1
ADS30370.1
ADS30369.1
ADS30368.1
ADS30367.1
ADS30366.1
ADS30365.1
ADS30364.1
ADS30363.1
ADS30362.1
ADS30361.1
ADS30360.1
ADS30359.1
ADS30358.1
ADS30357.1
ADS30356.1
ADS30355.1
ADS30354.1
ADS30353.1
ADS30351.1
ADS30350.1
ADS30349.1
ADS30348.1
ADS30347.1
ADS30346.1
ADS30345.1
ADS30344.1
ADS30343.1
ADS30342.1
ADS30341.1
ADS30340.1
ADS30339.1
ADS30338.1
ADS30337.1
ADS30336.1
ADS30335.1
ADS30334.1
ADS30333.1
ADS30332.1
ADS30331.1
ADS30330.1
ADS30329.1
ADS30328.1
ADS30327.1
ADS30326.1
ADS30325.1
ADS30324.1
ADS30323.1
ADS30322.1
ADS30321.1
ADS30320.1
ADS30319.1
ADS30318.1
ADS30317.1
ADS30316.1
ADS30315.1
ADS30314.1
ADS30313.1
ADS30312.1
ADS30311.1
ADS30310.1
ADS30309.1
ADS30308.1
ADS30307.1
ADS30306.1
ADS30305.1
ADS30304.1
ADS30303.1
ADS30302.1
ADS30301.1
ADS30300.1
ADS30299.1
ADS30298.1
ADS30297.1
CAJ43762.1
CAJ43761.1
CAJ43760.1
CAJ43759.1
CAJ43758.1
CAJ43757.1
CAJ43756.1
CAJ43755.1
CBL54340.1
CBL54339.1
CBL54338.1
CBL54337.1
CBL54336.1
CBL54335.1
CBL54334.1
CBL54333.1
CBL54332.1
CBL66575.1
CBL66574.1
CBL66573.1
CBL66572.1
CBL66571.1
CBL66570.1
CBL66569.1
CBL66568.1
CBL66567.1
AAQ14549.1
AAC18607.1
AAC32605.1
ACQ12331.1
ACP57527.1
ACP57526.1
ACP57525.1
ACP57524.1
ACP57523.1
ACP57522.1
ACP57521.1
ACP57520.1
ACP57519.1
ACP57518.1
ACP57517.1
ACP57516.1
ACP57515.1
ACP57514.1
ACP57513.1
ACP57512.1
ACP57511.1
ACP57510.1
ACP57509.1
ACP57508.1
ACP57507.1
ACP57506.1
ACP57505.1
ACP57504.1
ACP57503.1
ACP57502.1
ACP57501.1
ACP57500.1
ACP57499.1
ACP57498.1
ACP57497.1
ACP57496.1
ACP57495.1
ACP57494.1
ACP57493.1
ACP57492.1
ACP57491.1
ACP57490.1
ACP57489.1
ACP57488.1
ACP57487.1
ACP57486.1
ACP57485.1
ACP57484.1
ACP57483.1
ACP57482.1
ACP57481.1
ACP57480.1
ACP57479.1
ACP57478.1
ACP57477.1
ACP57476.1
ACP57475.1
ACP57474.1
ACP57473.1
ACP57472.1
ACP57471.1
ACP57470.1
ACP57469.1
ACP57468.1
ACP57467.1
ACP57466.1
ACP57465.1
ACP57464.1
ACP57463.1
ACP57462.1
ACP57461.1
ACP57460.1
ACP57459.1
ACP57458.1
ACP57457.1
ACP57456.1
ACP57455.1
ACP57454.1
ACP57453.1
ACP57452.1
ACP57451.1
ACP57450.1
ACP57449.1
ACP57448.1
ACP57447.1
ACP57446.1
ACP57445.1
ACP57444.1
ACP57443.1
ACP57442.1
ACP57441.1
ACP57440.1
ACP57439.1
ACP57438.1
ACP57437.1
ACP57436.1
ACP57435.1
ACP57434.1
ACP57433.1
ACP57432.1
ACP57431.1
ACP57430.1
ACP57429.1
ACP57428.1
ACP57427.1
ACP57426.1
ACP57425.1
ACP57424.1
ACP57423.1
ACP57422.1
ACP57421.1
ACP57420.1
ACP57419.1
ACP57418.1
ACP57417.1
ACP57416.1
ACP57415.1
ACP57414.1
ACP57413.1
ACP57412.1
ACP57411.1
ACP57410.1
ACP57409.1
ACP57408.1
ACP57407.1
ACP57406.1
ACP57405.1
ACP57404.1
ACP57403.1
ACP57402.1
ACP57401.1
ACP57400.1
ACP57399.1
ACP57398.1
ACP57397.1
ACP57396.1
ACP57395.1
ACP57394.1
ACP57393.1
ACP57392.1
ACP57391.1
ACP57390.1
ACP57389.1
ACP57388.1
ACP57387.1
ACP57386.1
ACP57385.1
ACP57384.1
ACP57383.1
ACP57382.1
ACP57381.1
ACP57380.1
ACP57379.1
ACP57378.1
ACP57377.1
ACP57376.1
ACP57375.1
ACP57374.1
ACP57373.1
ACP57372.1
ACP57371.1
ACP57370.1
ACP57369.1
ACP57368.1
ACP57367.1
ACP57366.1
ACP57365.1
ACP57364.1
ACP57363.1
ACP57362.1
ACP57361.1
ACP57360.1
ACP57359.1
ACP57358.1
ACP57357.1
ACP57356.1
ACP57355.1
ACP57354.1
ACP57353.1
ACP57352.1
ACP57351.1
ACP57350.1
ACP57349.1
ACP57348.1
ACP57347.1
ACP57346.1
ACP57345.1
ACP57344.1
ACP57343.1
ACP57342.1
ACP57341.1
ACP57340.1
ACP57339.1
ACP57338.1
ACP57337.1
ACP57336.1
ACP57335.1
ACP57334.1
ACP57333.1
ACP57332.1
ACP57331.1
ACP57330.1
ACP57329.1
ACP57328.1
ACP57327.1
ACP57326.1
ACP57325.1
ACP57324.1
ACP57323.1
ACP57322.1
ACP57321.1
ACP57320.1
ACP57319.1
ACP57318.1
ACP57317.1
ACP57316.1
ACP57315.1
ACP57314.1
ACP57313.1
ACP57312.1
ACP57311.1
ACP57310.1
ACP57309.1
ACP57308.1
ACP57307.1
ACP57306.1
ACP57305.1
ACP57304.1
ACP57303.1
ACP57302.1
ACP57301.1
ACP57300.1
ACP57299.1
ACP57298.1
ACP57297.1
ACP57296.1
ACP57295.1
ACP57294.1
ACP57293.1
ACP57292.1
ACP57291.1
ACP57290.1
ACP57289.1
ACP57288.1
ACP57287.1
ACP57286.1
ACP57285.1
ACP57284.1
ACP57283.1
ACP57282.1
ACP57281.1
ACP57280.1
ACP57279.1
ACP57278.1
ACP57277.1
ACP57276.1
ACP57275.1
ACP57274.1
ACP57273.1
ACP57272.1
ACP57271.1
ACP57270.1
ACP57269.1
ACP57268.1
ACP57267.1
ACP57266.1
ACP57265.1
ACP57264.1
ACP57263.1
ACP57262.1
ACP57261.1
ACP57260.1
ACP57259.1
ACP57258.1
ACP57257.1
ACP57256.1
ACP57255.1
ACP57254.1
ACP57253.1
ACP57252.1
ACP57251.1
ACP57250.1
ACP57249.1
ACP57248.1
ACP57247.1
ACP57246.1
ACP57245.1
ACP57244.1
ACP57243.1
ACP57242.1
ACP57241.1
ACP57240.1
ACP57239.1
ACP57238.1
ACP57237.1
ACP57236.1
ACP57235.1
ACP57234.1
ACP57233.1
ACP57232.1
ACP57231.1
ACP57230.1
ACP57229.1
ACP57228.1
ACP57227.1
ACP57226.1
ACP57225.1
ACP57224.1
ACP57223.1
ACP57222.1
ACP57221.1
ACP57220.1
ACP57219.1
ACP57218.1
ACP57217.1
ACP57216.1
ACP57215.1
ACP57214.1
ACP57213.1
ACP57212.1
ACP57211.1
ACP57210.1
ACP57209.1
ACP57208.1
ACP57207.1
ACP57206.1
ACP57205.1
ACP57204.1
ACP57203.1
ACP57202.1
ACP57201.1
ACP57200.1
ACP57199.1
ACP57198.1
ACP57197.1
ACP57196.1
ACP57195.1
ACP57194.1
ACP57193.1
ACP57192.1
ACP57191.1
ACP57190.1
ACP57189.1
ACP57188.1
ACP57187.1
ACP57186.1
ACP57185.1
ACP57184.1
ACP57183.1
ACP57182.1
ACP57181.1
ACP57180.1
ACP57179.1
ACP57178.1
ACP57177.1
ACP57176.1
ACP57175.1
ACP57174.1
ACP57173.1
ACP57172.1
ACP57171.1
ACP57170.1
ACP57169.1
ACP57168.1
ACP57167.1
ACP57166.1
ACP57165.1
ACP57164.1
ACP57163.1
ACP57162.1
ACP57161.1
ACP57160.1
ACP57159.1
ACP57158.1
ACP57157.1
ACP57156.1
ACP57155.1
ACP57154.1
ACP57153.1
ACP57152.1
ACP57151.1
ACP57150.1
ACP57149.1
ACP57148.1
ACP57147.1
ACP57146.1
ACP57145.1
ACP57144.1
ACP57143.1
ACP57142.1
ACP57141.1
ACP57140.1
ACP57139.1
ACP57138.1
ACP57137.1
ACP57136.1
ACP57135.1
ACP57134.1
ACP57133.1
ACP57132.1
ACP57131.1
ACP57130.1
ACP57129.1
ACP57128.1
ACP57127.1
ACP57126.1
ACP57125.1
ACP57124.1
ACP57123.1
ACP57122.1
ACP57121.1
ACP57120.1
ACP57119.1
ACP57118.1
ACP57117.1
ACP57116.1
ACP57115.1
ACP57114.1
ACP57113.1
ACP57112.1
ACP57111.1
ACP57110.1
ACP57109.1
ACP57108.1
ACP57107.1
ACP57106.1
ACP57105.1
ACP57104.1
ACP57103.1
ACP57102.1
ACP57101.1
ACP57100.1
ACP57099.1
ACP57098.1
ACP57097.1
ACP57096.1
ACP57095.1
ACP57094.1
ACP57093.1
ACP57092.1
ACP57091.1
ACP57090.1
ACP57089.1
ACP57088.1
ACP57087.1
ACP57086.1
ACP57085.1
ACP57084.1
ACP57083.1
ACP57082.1
ACP57081.1
ACP57080.1
ACP57079.1
ACP57078.1
ACP57077.1
ACP57076.1
ACP57075.1
ACP57074.1
ACP57073.1
ACP57072.1
ACP57071.1
ACP57070.1
ACP57069.1
ACP57068.1
ACP57067.1
ACP57066.1
ACP57065.1
ACP57064.1
ACP57063.1
ACP57062.1
ACP57061.1
ACP57060.1
ACP57059.1
ACP57058.1
ACP57057.1
ACP57056.1
ACP57055.1
ACP57054.1
ACP57053.1
ACP57052.1
ACP57051.1
ACP57050.1
ACP57049.1
ACP57048.1
ACP57047.1
ACP57046.1
ACP57045.1
ACP57044.1
ACP57043.1
ACP57042.1
ACP57041.1
ACP57040.1
ACP57039.1
ACP57038.1
ACP57037.1
ACP57036.1
ACP57035.1
ACP57034.1
ACP57033.1
ACP57032.1
ACP57031.1
ACP57030.1
ACP57029.1
ACP57028.1
ACP57027.1
ACP57026.1
ACP57025.1
ACP57024.1
ACP57023.1
ACP57022.1
ACP57021.1
ACP57020.1
ACP57019.1
ACP57018.1
ACP57017.1
ACP57016.1
ACP57015.1
ACP57014.1
ACP57013.1
ACP57012.1
ACP57011.1
ACP57010.1
[truncated: 321 more rows]
