# Supplementary material for: Integrative Computational and Experimental Approaches to Establish a Post-Myocardial Infarction Knowledge Map
Source: PLoS Comput Biol. 2014 Mar 20;10(3):e1003472. doi: 10.1371/journal.pcbi.1003472 (PMC3961365; doi:10.1371/journal.pcbi.1003472)
Supplement: Table S10 — List of enriched Gene Ontology Cellular Component terms in the list of MI-related genes obtained from OMIM, PubMed Gene and Protein databases. (XLSX) [file pcbi.1003472.s013.xlsx]

## Sheet: Omim_PubMedGeneProtein_GOCC
Supplementary Table S10: List of enriched Gene Ontology Cellular Component (GOCC) terms in the list of MI-related genes obtained from OMIM, PubMed Gene and Protein databases.
Term	Count	%	PValue	Genes	List Total	Pop Hits	Pop Total	Fold Enrichment	Bonferroni	Benjamini	FDR
GO:0044421~extracellular region part	188	27.2069	1.5022e-67	ATS14_HUMAN, CCL2_HUMAN, ATS7_HUMAN, TIMP2_HUMAN, VEGFA_HUMAN, APOA1_HUMAN, SDF1_HUMAN, CO4B_HUMAN, INHBA_HUMAN, OSTP_HUMAN, CYTC_HUMAN, IL12B_HUMAN, A2AP_HUMAN, ANGP2_HUMAN, SODE_HUMAN, PLMN_HUMAN, GHRL_HUMAN, LIF_HUMAN, LAMA4_HUMAN, CCL5_HUMAN, ANT3_HUMAN, ATS1_HUMAN, TSLP_HUMAN, KIT_HUMAN, FETUA_HUMAN, TPA_HUMAN, PAI2_HUMAN, TENX_HUMAN, CO5_HUMAN, COFA1_HUMAN, PERM_HUMAN, PON1_HUMAN, PEDF_HUMA…	621	960	12782	4.03082	6.81999e-65	6.81999e-65	2.13386e-64
GO:0005615~extracellular space	157	22.7207	3.13825e-65	CCL2_HUMAN, VEGFA_HUMAN, APOA1_HUMAN, SDF1_HUMAN, CO4B_HUMAN, INHBA_HUMAN, OSTP_HUMAN, CYTC_HUMAN, IL12B_HUMAN, A2AP_HUMAN, ANGP2_HUMAN, SODE_HUMAN, PLMN_HUMAN, GHRL_HUMAN, LIF_HUMAN, CCL5_HUMAN, ANT3_HUMAN, TSLP_HUMAN, KIT_HUMAN, FETUA_HUMAN, TPA_HUMAN, PAI2_HUMAN, TENX_HUMAN, CO5_HUMAN, PERM_HUMAN, PON1_HUMAN, PEDF_HUMAN, FIBA_HUMAN, IBP3_HUMAN, TRBM_HUMAN, CERU_HUMAN, TCTP_HUMAN, SHH_HUMAN, WN…	621	685	12782	4.71755	1.42476e-62	7.12382e-63	4.45785e-62
GO:0005576~extracellular region	251	36.3242	3.59746e-52	ATS14_HUMAN, CCL2_HUMAN, VEGFA_HUMAN, CATD_HUMAN, CATL1_HUMAN, CO4B_HUMAN, OSTP_HUMAN, IL12B_HUMAN, CYTC_HUMAN, ANGP2_HUMAN, SODE_HUMAN, PLMN_HUMAN, LIF_HUMAN, ANT3_HUMAN, COFA1_HUMAN, APOA_HUMAN, PAR1_HUMAN, IBP3_HUMAN, FIBA_HUMAN, CERU_HUMAN, B2MG_HUMAN, TCTP_HUMAN, SHH_HUMAN, TNR5_HUMAN, TR11B_HUMAN, LIPC_HUMAN, PAPP1_HUMAN, NGAL_HUMAN, A1AG1_HUMAN, LEP_HUMAN, CTGF_HUMAN, ATS2_HUMAN, ATS13_HUM…	621	2010	12782	2.57031	1.63325e-49	5.44416e-50	5.11016e-49
GO:0009986~cell surface	69	9.98553	9.58119e-24	CTLA4_HUMAN, TIMP2_HUMAN, VEGFA_HUMAN, SCRB1_HUMAN, TLR4_HUMAN, TF_HUMAN, ITA4_HUMAN, ITA2B_HUMAN, CRYAB_HUMAN, LYAM3_HUMAN, GHRHR_HUMAN, KCMA1_HUMAN, DMD_HUMAN, EGLN_HUMAN, KIT_HUMAN, NOTC2_HUMAN, DPP4_HUMAN, TNFL4_HUMAN, ENPP1_HUMAN, CATG_HUMAN, FIBA_HUMAN, CD44_HUMAN, SHH_HUMAN, TNR5_HUMAN, CAV1_HUMAN, PDGFB_HUMAN, ACV1B_HUMAN, ITA2_HUMAN, ILRL1_HUMAN, ADA17_HUMAN, ATS13_HUMAN, A4_HUMAN, IL6RB…	621	348	12782	4.0811	4.34986e-21	1.08747e-21	1.361e-20
GO:0044459~plasma membrane part	201	29.0883	3.50778e-21	AT2A2_HUMAN, AA2AR_HUMAN, ADRB2_HUMAN, ITA2B_HUMAN, SCN5A_HUMAN, 2B18_HUMAN, ACM3_HUMAN, MYH7_HUMAN, ABCG8_HUMAN, FADS2_HUMAN, S20A2_HUMAN, OPRK_HUMAN, APJ_HUMAN, PAR1_HUMAN, FIBA_HUMAN, CERU_HUMAN, B2MG_HUMAN, KCC2D_HUMAN, TNR5_HUMAN, NOS3_HUMAN, PGH2_HUMAN, PDPN_HUMAN, C163A_HUMAN, ANK2_HUMAN, CD40L_HUMAN, EPHB3_HUMAN, CCR5_HUMAN, TNFA_HUMAN, SMAD7_HUMAN, HMOX1_HUMAN, 2B19_HUMAN, ACE_HUMAN, ADR…	621	2203	12782	1.87797	1.59253e-18	3.18506e-19	4.98276e-18
GO:0031091~platelet alpha granule	27	3.90738	6.47744e-20	VEGFA_HUMAN, ALBU_HUMAN, HGF_HUMAN, A2AP_HUMAN, ITA2B_HUMAN, F13A_HUMAN, A1AT_HUMAN, LYAM3_HUMAN, TSP2_HUMAN, PECA1_HUMAN, TSP1_HUMAN, VEGFB_HUMAN, CLUS_HUMAN, FIBA_HUMAN, FIBB_HUMAN, ITB3_HUMAN, VWF_HUMAN, TSP4_HUMAN, SPRC_HUMAN, FA5_HUMAN, TIMP1_HUMAN, TGFB1_HUMAN, CD36_HUMAN, A4_HUMAN, FIBG_HUMAN, GP1BA_HUMAN, FINC_HUMAN	621	56	12782	9.92391	2.94076e-17	4.90126e-18	9.20114e-17
GO:0031226~intrinsic to plasma membrane	127	18.3792	2.53175e-17	AT2A2_HUMAN, AA2AR_HUMAN, ADRB2_HUMAN, ITA4_HUMAN, ITA2B_HUMAN, IRK2_HUMAN, SCN5A_HUMAN, 2B18_HUMAN, ACM3_HUMAN, AVR2A_HUMAN, ANPRA_HUMAN, TA2R_HUMAN, S12A3_HUMAN, EFNB2_HUMAN, NOTC2_HUMAN, ITB2_HUMAN, FADS2_HUMAN, CO5_HUMAN, S20A2_HUMAN, OPRK_HUMAN, APJ_HUMAN, TRPC4_HUMAN, PAR1_HUMAN, TRBM_HUMAN, EDNRA_HUMAN, CERU_HUMAN, TNR5_HUMAN, 2B1B_HUMAN, MMP14_HUMAN, PDPN_HUMAN, DRD1_HUMAN, CX3C1_HUMAN, C…	621	1215	12782	2.15147	1.14941e-14	1.64202e-15	3.59632e-14
GO:0005887~integral to plasma membrane	124	17.945	7.50448e-17	AT2A2_HUMAN, AA2AR_HUMAN, ADRB2_HUMAN, ITA4_HUMAN, ITA2B_HUMAN, IRK2_HUMAN, SCN5A_HUMAN, 2B18_HUMAN, ACM3_HUMAN, AVR2A_HUMAN, ANPRA_HUMAN, TA2R_HUMAN, S12A3_HUMAN, EFNB2_HUMAN, NOTC2_HUMAN, ITB2_HUMAN, FADS2_HUMAN, CO5_HUMAN, S20A2_HUMAN, OPRK_HUMAN, APJ_HUMAN, TRPC4_HUMAN, PAR1_HUMAN, TRBM_HUMAN, EDNRA_HUMAN, TNR5_HUMAN, 2B1B_HUMAN, MMP14_HUMAN, PDPN_HUMAN, DRD1_HUMAN, CX3C1_HUMAN, C163A_HUMAN, …	621	1188	12782	2.14839	5.04041e-14	6.32827e-15	1.55431e-13
GO:0030141~secretory granule	41	5.93343	2.05875e-16	VEGFA_HUMAN, APOA1_HUMAN, ALBU_HUMAN, AIMP1_HUMAN, HGF_HUMAN, NEC2_HUMAN, A2AP_HUMAN, ITA2B_HUMAN, F13A_HUMAN, A1AT_HUMAN, LYAM3_HUMAN, NEU2_HUMAN, NOTC1_HUMAN, GHRHR_HUMAN, TSP2_HUMAN, IL1B_HUMAN, KIT_HUMAN, PECA1_HUMAN, PA24A_HUMAN, TPA_HUMAN, TSP1_HUMAN, BRCA2_HUMAN, PRL_HUMAN, VEGFB_HUMAN, CLUS_HUMAN, FIBA_HUMAN, FIBB_HUMAN, ITB3_HUMAN, PDGFB_HUMAN, GTR4_HUMAN, VWF_HUMAN, TSP4_HUMAN, SPRC_HUM…	621	180	12782	4.68833	1.00808e-13	1.12133e-14	3.10862e-13
GO:0000267~cell fraction	116	16.7873	2.58619e-16	ABCG5_HUMAN, PTN11_HUMAN, ANPRB_HUMAN, DUS6_HUMAN, AT2A2_HUMAN, P53_HUMAN, AA2AR_HUMAN, ADRB2_HUMAN, CATL1_HUMAN, PTGES_HUMAN, SODE_HUMAN, CRYAB_HUMAN, CPT1B_HUMAN, PDE4D_HUMAN, CLIC4_HUMAN, PLMN_HUMAN, S12A3_HUMAN, CCL5_HUMAN, SPHK1_HUMAN, LMNA_HUMAN, PA24A_HUMAN, FADS2_HUMAN, S20A2_HUMAN, PON1_HUMAN, HYES_HUMAN, WNT5A_HUMAN, THAS_HUMAN, NOS3_HUMAN, HYEP_HUMAN, CP1A2_HUMAN, PGH2_HUMAN, DRD1_HUMA…	621	1083	12782	2.20464	1.00808e-13	1.0103e-14	3.10862e-13
GO:0031983~vesicle lumen	22	3.18379	3.79424e-16	TSP1_HUMAN, VEGFA_HUMAN, VEGFB_HUMAN, CLUS_HUMAN, ALBU_HUMAN, FIBA_HUMAN, HGF_HUMAN, FIBB_HUMAN, A2AP_HUMAN, A1AT_HUMAN, F13A_HUMAN, PDGFB_HUMAN, TSP2_HUMAN, TSP4_HUMAN, SPRC_HUMAN, APOB_HUMAN, FA5_HUMAN, TIMP1_HUMAN, TGFB1_HUMAN, FIBG_HUMAN, A4_HUMAN, FINC_HUMAN	621	46	12782	9.84401	1.51212e-13	1.37668e-14	4.77396e-13
GO:0031012~extracellular matrix	57	8.24891	8.5611e-16	ATS14_HUMAN, NET1_HUMAN, ATS7_HUMAN, LAMA3_HUMAN, TIMP2_HUMAN, VEGFA_HUMAN, TF_HUMAN, ATS3_HUMAN, SODE_HUMAN, LAMA4_HUMAN, LEG1_HUMAN, ATS1_HUMAN, MMP9_HUMAN, MMP1_HUMAN, FETUA_HUMAN, TENX_HUMAN, COFA1_HUMAN, CD44_HUMAN, WNT5A_HUMAN, TR11B_HUMAN, CO3A1_HUMAN, TIMP4_HUMAN, MMP14_HUMAN, CTGF_HUMAN, ATS2_HUMAN, WNT1_HUMAN, ATS13_HUMAN, FINC_HUMAN, TIMP3_HUMAN, WNT11_HUMAN, BMP4_HUMAN, CO4A2_HUMAN, A…	621	345	12782	3.40066	4.03233e-13	3.36398e-14	1.26565e-12
GO:0060205~cytoplasmic membrane-bounded vesicle lumen	21	3.03907	2.25482e-15	TSP1_HUMAN, VEGFA_HUMAN, VEGFB_HUMAN, CLUS_HUMAN, ALBU_HUMAN, FIBA_HUMAN, HGF_HUMAN, FIBB_HUMAN, A2AP_HUMAN, A1AT_HUMAN, F13A_HUMAN, PDGFB_HUMAN, TSP2_HUMAN, TSP4_HUMAN, SPRC_HUMAN, FA5_HUMAN, TIMP1_HUMAN, TGFB1_HUMAN, FIBG_HUMAN, A4_HUMAN, FINC_HUMAN	621	44	12782	9.82367	1.00808e-12	7.74936e-14	3.15303e-12
GO:0045121~membrane raft	35	5.06512	5.2926e-15	CAC1C_HUMAN, LRP8_HUMAN, CXA1_HUMAN, BASI_HUMAN, ADRB2_HUMAN, ARBK1_HUMAN, SCRB1_HUMAN, TLR4_HUMAN, TNR1B_HUMAN, RASK_HUMAN, ERBB2_HUMAN, TNFA_HUMAN, ABCA1_HUMAN, PRIO_HUMAN, ACE2_HUMAN, HMOX1_HUMAN, NSMA_HUMAN, KCMA1_HUMAN, JAK2_HUMAN, DMD_HUMAN, LYAM2_HUMAN, PAR1_HUMAN, GNAI2_HUMAN, SC6A4_HUMAN, SHH_HUMAN, CAV1_HUMAN, NOS3_HUMAN, ERBB4_HUMAN, LDLR_HUMAN, CD14_HUMAN, PGH2_HUMAN, GHSR_HUMAN, ADA1…	621	143	12782	5.03778	2.4194e-12	1.72862e-13	7.57172e-12
GO:0009897~external side of plasma membrane	38	5.49928	6.75591e-15	CTLA4_HUMAN, VCAM1_HUMAN, CCR5_HUMAN, TLR4_HUMAN, TF_HUMAN, FA10_HUMAN, ITA4_HUMAN, ITA2B_HUMAN, TNFA_HUMAN, LYAM3_HUMAN, TNR6_HUMAN, KCMA1_HUMAN, EGLN_HUMAN, ACE_HUMAN, KIT_HUMAN, CD34_HUMAN, PCSK9_HUMAN, TSP1_HUMAN, ICAM1_HUMAN, FIBA_HUMAN, CD44_HUMAN, FIBB_HUMAN, ITAV_HUMAN, TLR2_HUMAN, ABCG1_HUMAN, S1PR1_HUMAN, TNR5_HUMAN, LRP1_HUMAN, ITB3_HUMAN, APOE_HUMAN, GTR4_HUMAN, VWF_HUMAN, SORT_HUMAN,…	621	170	12782	4.60089	3.07465e-12	2.04947e-13	9.61453e-12
GO:0031093~platelet alpha granule lumen	20	2.89436	7.39777e-15	TSP1_HUMAN, VEGFA_HUMAN, VEGFB_HUMAN, CLUS_HUMAN, ALBU_HUMAN, FIBA_HUMAN, HGF_HUMAN, FIBB_HUMAN, A2AP_HUMAN, F13A_HUMAN, A1AT_HUMAN, TSP2_HUMAN, TSP4_HUMAN, SPRC_HUMAN, FA5_HUMAN, TIMP1_HUMAN, TGFB1_HUMAN, FIBG_HUMAN, A4_HUMAN, FINC_HUMAN	621	41	12782	10.0405	3.37708e-12	2.11053e-13	1.05693e-11
GO:0043292~contractile fiber	31	4.48625	6.61251e-14	TNNT1_HUMAN, JPH2_HUMAN, TRI54_HUMAN, ANK2_HUMAN, CAC1C_HUMAN, TRI63_HUMAN, ITBP2_HUMAN, RYR2_HUMAN, IRK8_HUMAN, MMP2_HUMAN, FLNC_HUMAN, MYH11_HUMAN, CRYAB_HUMAN, TNNC1_HUMAN, PLAK_HUMAN, MYH7_HUMAN, DMD_HUMAN, VINC_HUMAN, MYPC3_HUMAN, MYPN_HUMAN, FHL2_HUMAN, MLRV_HUMAN, TNNI3_HUMAN, OBSCN_HUMAN, TNNT2_HUMAN, TPM1_HUMAN, TIMP4_HUMAN, MYH15_HUMAN, ILK_HUMAN, CTNB1_HUMAN, PP2BB_HUMAN	621	121	12782	5.27331	3.00409e-11	1.76714e-12	9.39915e-11
GO:0005886~plasma membrane	269	38.9291	9.15619e-14	ANPRB_HUMAN, AT2A2_HUMAN, AA2AR_HUMAN, ADRB2_HUMAN, ITA2B_HUMAN, CELR2_HUMAN, 2B18_HUMAN, SCN5A_HUMAN, ACM3_HUMAN, MYH7_HUMAN, ANT3_HUMAN, LMNA_HUMAN, ABCG8_HUMAN, FADS2_HUMAN, KPCL_HUMAN, S20A2_HUMAN, OPRK_HUMAN, APJ_HUMAN, PAR1_HUMAN, FIBA_HUMAN, CERU_HUMAN, B2MG_HUMAN, KCC2D_HUMAN, SHH_HUMAN, TNR5_HUMAN, NOS3_HUMAN, KPCB_HUMAN, PGH2_HUMAN, CTGF_HUMAN, PDPN_HUMAN, C163A_HUMAN, S1PR2_HUMAN, ANK2…	621	3777	12782	1.46593	4.15834e-11	2.31015e-12	1.30107e-10
GO:0030016~myofibril	29	4.19682	2.87346e-13	TNNT1_HUMAN, JPH2_HUMAN, TRI54_HUMAN, ANK2_HUMAN, CAC1C_HUMAN, ITBP2_HUMAN, RYR2_HUMAN, IRK8_HUMAN, MMP2_HUMAN, FLNC_HUMAN, CRYAB_HUMAN, TNNC1_HUMAN, PLAK_HUMAN, MYH7_HUMAN, DMD_HUMAN, VINC_HUMAN, MYPC3_HUMAN, MYPN_HUMAN, FHL2_HUMAN, MLRV_HUMAN, TNNI3_HUMAN, OBSCN_HUMAN, TNNT2_HUMAN, TPM1_HUMAN, TIMP4_HUMAN, MYH15_HUMAN, ILK_HUMAN, CTNB1_HUMAN, PP2BB_HUMAN	621	111	12782	5.37752	1.30446e-10	6.86562e-12	4.0814e-10
GO:0005578~proteinaceous extracellular matrix	50	7.23589	5.66232e-13	ATS14_HUMAN, NET1_HUMAN, ATS7_HUMAN, LAMA3_HUMAN, TIMP2_HUMAN, VEGFA_HUMAN, ATS3_HUMAN, LAMA4_HUMAN, LEG1_HUMAN, MMP9_HUMAN, ATS1_HUMAN, MMP1_HUMAN, TENX_HUMAN, COFA1_HUMAN, WNT5A_HUMAN, TR11B_HUMAN, CO3A1_HUMAN, TIMP4_HUMAN, MMP14_HUMAN, ATS2_HUMAN, CTGF_HUMAN, ATS13_HUMAN, WNT1_HUMAN, FINC_HUMAN, TIMP3_HUMAN, WNT11_HUMAN, BMP4_HUMAN, CO4A2_HUMAN, ATS4_HUMAN, LEG3_HUMAN, MMP2_HUMAN, ELN_HUMAN, A…	621	320	12782	3.21608	2.57061e-10	1.28531e-11	8.04301e-10
GO:0044449~contractile fiber part	28	4.0521	3.10692e-12	TNNT1_HUMAN, JPH2_HUMAN, TRI54_HUMAN, ANK2_HUMAN, CAC1C_HUMAN, ITBP2_HUMAN, RYR2_HUMAN, MMP2_HUMAN, FLNC_HUMAN, MYH11_HUMAN, CRYAB_HUMAN, TNNC1_HUMAN, PLAK_HUMAN, MYH7_HUMAN, DMD_HUMAN, VINC_HUMAN, MYPC3_HUMAN, MYPN_HUMAN, FHL2_HUMAN, MLRV_HUMAN, TNNI3_HUMAN, OBSCN_HUMAN, TNNT2_HUMAN, TPM1_HUMAN, TIMP4_HUMAN, ILK_HUMAN, CTNB1_HUMAN, PP2BB_HUMAN	621	113	12782	5.1002	1.41056e-09	6.71695e-11	4.4134e-09
GO:0031982~vesicle	75	10.8538	1.62312e-11	CTLA4_HUMAN, VEGFA_HUMAN, CATD_HUMAN, APOA1_HUMAN, CXA1_HUMAN, BASI_HUMAN, OSTP_HUMAN, NEC2_HUMAN, A2AP_HUMAN, ITA2B_HUMAN, F13A_HUMAN, ABCA1_HUMAN, LYAM3_HUMAN, CLIC4_HUMAN, GHRHR_HUMAN, S12A3_HUMAN, ATS1_HUMAN, KIT_HUMAN, CETP_HUMAN, PA24A_HUMAN, TPA_HUMAN, BRCA2_HUMAN, HFE_HUMAN, VEGFB_HUMAN, APJ_HUMAN, BDNF_HUMAN, PEDF_HUMAN, FIBA_HUMAN, KCC2G_HUMAN, SHH_HUMAN, KCC2D_HUMAN, SRBP2_HUMAN, CAV1_…	621	670	12782	2.30406	7.36898e-09	3.34954e-10	2.30563e-08
GO:0005626~insoluble fraction	87	12.5904	1.77803e-11	ABCG5_HUMAN, ANPRB_HUMAN, AT2A2_HUMAN, CP4F2_HUMAN, P53_HUMAN, AA2AR_HUMAN, RYR2_HUMAN, ADRB2_HUMAN, IRK8_HUMAN, SCRB1_HUMAN, TNR1B_HUMAN, PTGES_HUMAN, RASK_HUMAN, CRYAB_HUMAN, CPT1B_HUMAN, ABCA1_HUMAN, LYAM3_HUMAN, PDE4D_HUMAN, PLAK_HUMAN, ADRB3_HUMAN, PLMN_HUMAN, NSMA_HUMAN, GHRHR_HUMAN, S12A3_HUMAN, JAK2_HUMAN, SPHK1_HUMAN, EGLN_HUMAN, DMD_HUMAN, LMNA_HUMAN, PA24A_HUMAN, FADS2_HUMAN, IRK11_HUM…	621	839	12782	2.13434	8.07227e-09	3.50968e-10	2.52568e-08
GO:0030017~sarcomere	25	3.61795	2.88731e-11	TNNT1_HUMAN, JPH2_HUMAN, TRI54_HUMAN, ANK2_HUMAN, CAC1C_HUMAN, ITBP2_HUMAN, RYR2_HUMAN, MMP2_HUMAN, FLNC_HUMAN, CRYAB_HUMAN, TNNC1_HUMAN, PLAK_HUMAN, MYH7_HUMAN, DMD_HUMAN, MYPC3_HUMAN, MYPN_HUMAN, FHL2_HUMAN, MLRV_HUMAN, TNNI3_HUMAN, OBSCN_HUMAN, TNNT2_HUMAN, TPM1_HUMAN, TIMP4_HUMAN, CTNB1_HUMAN, PP2BB_HUMAN	621	98	12782	5.25075	1.31084e-08	5.46183e-10	4.1014e-08
GO:0031410~cytoplasmic vesicle	70	10.1302	2.83813e-10	CTLA4_HUMAN, VEGFA_HUMAN, CATD_HUMAN, APOA1_HUMAN, CXA1_HUMAN, BASI_HUMAN, NEC2_HUMAN, A2AP_HUMAN, ITA2B_HUMAN, F13A_HUMAN, ABCA1_HUMAN, LYAM3_HUMAN, CLIC4_HUMAN, GHRHR_HUMAN, ATS1_HUMAN, KIT_HUMAN, PA24A_HUMAN, TPA_HUMAN, BRCA2_HUMAN, HFE_HUMAN, VEGFB_HUMAN, APJ_HUMAN, BDNF_HUMAN, PEDF_HUMAN, FIBA_HUMAN, KCC2G_HUMAN, SHH_HUMAN, KCC2D_HUMAN, SRBP2_HUMAN, CAV1_HUMAN, KCC2A_HUMAN, LDLR_HUMAN, PDGFB…	621	642	12782	2.24424	1.28851e-07	5.15405e-09	4.03154e-07
GO:0032994~protein-lipid complex	15	2.17077	3.11049e-10	LCAT_HUMAN, CLUS_HUMAN, APOA1_HUMAN, PON1_HUMAN, LIPL_HUMAN, APOH_HUMAN, MSRE_HUMAN, APOC3_HUMAN, LIPC_HUMAN, APOE_HUMAN, LDLR_HUMAN, HPT_HUMAN, APOB_HUMAN, APOA5_HUMAN, CETP_HUMAN	621	35	12782	8.82126	1.41216e-07	5.4314e-09	4.41842e-07
GO:0034358~plasma lipoprotein particle	15	2.17077	3.11049e-10	LCAT_HUMAN, CLUS_HUMAN, APOA1_HUMAN, PON1_HUMAN, LIPL_HUMAN, APOH_HUMAN, MSRE_HUMAN, APOC3_HUMAN, LIPC_HUMAN, APOE_HUMAN, LDLR_HUMAN, HPT_HUMAN, APOB_HUMAN, APOA5_HUMAN, CETP_HUMAN	621	35	12782	8.82126	1.41216e-07	5.4314e-09	4.41842e-07
GO:0044433~cytoplasmic vesicle part	33	4.77569	3.79185e-10	VEGFA_HUMAN, CXA1_HUMAN, ALBU_HUMAN, HGF_HUMAN, A2AP_HUMAN, ITA2B_HUMAN, F13A_HUMAN, A1AT_HUMAN, LYAM3_HUMAN, TSP2_HUMAN, PECA1_HUMAN, TSP1_HUMAN, VEGFB_HUMAN, CLUS_HUMAN, FIBA_HUMAN, KCC2G_HUMAN, FIBB_HUMAN, KCC2D_HUMAN, KCC2A_HUMAN, ITB3_HUMAN, LDLR_HUMAN, PDGFB_HUMAN, TSP4_HUMAN, APOB_HUMAN, SPRC_HUMAN, FA5_HUMAN, TIMP1_HUMAN, TGFB1_HUMAN, CD36_HUMAN, A4_HUMAN, FIBG_HUMAN, GP1BA_HUMAN, FINC_HU…	621	187	12782	3.63228	1.7215e-07	6.37593e-09	5.38629e-07
GO:0031988~membrane-bounded vesicle	64	9.26194	5.09581e-10	CTLA4_HUMAN, VEGFA_HUMAN, CATD_HUMAN, APOA1_HUMAN, CXA1_HUMAN, BASI_HUMAN, OSTP_HUMAN, NEC2_HUMAN, A2AP_HUMAN, ITA2B_HUMAN, F13A_HUMAN, ABCA1_HUMAN, LYAM3_HUMAN, GHRHR_HUMAN, KIT_HUMAN, PA24A_HUMAN, TPA_HUMAN, BRCA2_HUMAN, VEGFB_HUMAN, BDNF_HUMAN, PEDF_HUMAN, FIBA_HUMAN, KCC2G_HUMAN, SHH_HUMAN, KCC2D_HUMAN, KCC2A_HUMAN, LDLR_HUMAN, PDGFB_HUMAN, DVL1_HUMAN, MMP14_HUMAN, A4_HUMAN, FINC_HUMAN, ITB1_…	621	568	12782	2.3192	2.3135e-07	8.26249e-09	7.23855e-07
GO:0005624~membrane fraction	81	11.7221	5.62466e-10	ABCG5_HUMAN, ANPRB_HUMAN, AT2A2_HUMAN, CP4F2_HUMAN, AA2AR_HUMAN, RYR2_HUMAN, ADRB2_HUMAN, IRK8_HUMAN, SCRB1_HUMAN, TNR1B_HUMAN, PTGES_HUMAN, RASK_HUMAN, CPT1B_HUMAN, ABCA1_HUMAN, LYAM3_HUMAN, PLAK_HUMAN, ADRB3_HUMAN, PLMN_HUMAN, NSMA_HUMAN, GHRHR_HUMAN, S12A3_HUMAN, JAK2_HUMAN, SPHK1_HUMAN, EGLN_HUMAN, DMD_HUMAN, PA24A_HUMAN, FADS2_HUMAN, IRK11_HUMAN, DPP4_HUMAN, S20A2_HUMAN, PON1_HUMAN, CP2CJ_HU…	621	809	12782	2.06084	2.5536e-07	8.80551e-09	7.98978e-07
GO:0016023~cytoplasmic membrane-bounded vesicle	62	8.9725	9.76211e-10	CTLA4_HUMAN, VEGFA_HUMAN, CATD_HUMAN, APOA1_HUMAN, CXA1_HUMAN, BASI_HUMAN, NEC2_HUMAN, A2AP_HUMAN, ITA2B_HUMAN, F13A_HUMAN, ABCA1_HUMAN, LYAM3_HUMAN, GHRHR_HUMAN, KIT_HUMAN, PA24A_HUMAN, TPA_HUMAN, BRCA2_HUMAN, VEGFB_HUMAN, BDNF_HUMAN, PEDF_HUMAN, FIBA_HUMAN, KCC2G_HUMAN, SHH_HUMAN, KCC2D_HUMAN, KCC2A_HUMAN, LDLR_HUMAN, PDGFB_HUMAN, DVL1_HUMAN, MMP14_HUMAN, A4_HUMAN, FINC_HUMAN, ITB1_HUMAN, GP1BA…	621	550	12782	2.32026	4.432e-07	1.47733e-08	1.3867e-06
GO:0005901~caveola	17	2.4602	1.57235e-09	LYAM2_HUMAN, CAC1C_HUMAN, LRP8_HUMAN, PAR1_HUMAN, ARBK1_HUMAN, ADRB2_HUMAN, SCRB1_HUMAN, CAV1_HUMAN, NOS3_HUMAN, ERBB4_HUMAN, LDLR_HUMAN, HMOX1_HUMAN, KCMA1_HUMAN, NSMA_HUMAN, PGH2_HUMAN, JAK2_HUMAN, DRD1_HUMAN	621	52	12782	6.72904	7.13848e-07	2.30274e-08	2.23351e-06
GO:0005792~microsome	36	5.20984	3.42888e-09	BCL2_HUMAN, JPH2_HUMAN, HMDH_HUMAN, CP4F2_HUMAN, AT2A2_HUMAN, CP2C8_HUMAN, ADRB2_HUMAN, IRK8_HUMAN, FA10_HUMAN, PTGES_HUMAN, PDE3B_HUMAN, CPT1B_HUMAN, CP2C9_HUMAN, SCAP_HUMAN, DHI2_HUMAN, PLMN_HUMAN, HMOX1_HUMAN, UD11_HUMAN, DMD_HUMAN, ADRB1_HUMAN, PGH1_HUMAN, IRK11_HUMAN, PON1_HUMAN, CP2CJ_HUMAN, CP2J2_HUMAN, SRBP2_HUMAN, THAS_HUMAN, HYEP_HUMAN, CP1A2_HUMAN, GTR4_HUMAN, SORT_HUMAN, CP4AB_HUMAN, …	621	237	12782	3.12652	1.55671e-06	4.86473e-08	4.87069e-06
GO:0042598~vesicular fraction	36	5.20984	7.45823e-09	BCL2_HUMAN, JPH2_HUMAN, HMDH_HUMAN, CP4F2_HUMAN, AT2A2_HUMAN, CP2C8_HUMAN, ADRB2_HUMAN, IRK8_HUMAN, FA10_HUMAN, PTGES_HUMAN, PDE3B_HUMAN, CPT1B_HUMAN, CP2C9_HUMAN, SCAP_HUMAN, DHI2_HUMAN, PLMN_HUMAN, HMOX1_HUMAN, UD11_HUMAN, DMD_HUMAN, ADRB1_HUMAN, PGH1_HUMAN, IRK11_HUMAN, PON1_HUMAN, CP2CJ_HUMAN, CP2J2_HUMAN, SRBP2_HUMAN, THAS_HUMAN, HYEP_HUMAN, CP1A2_HUMAN, GTR4_HUMAN, SORT_HUMAN, CP4AB_HUMAN, …	621	244	12782	3.03683	3.38603e-06	1.02607e-07	1.05943e-05
GO:0030425~dendrite	28	4.0521	1.86398e-08	CAC1C_HUMAN, AA2AR_HUMAN, ADRB2_HUMAN, ARBK1_HUMAN, ANDR_HUMAN, GSK3B_HUMAN, NEU2_HUMAN, IRK2_HUMAN, ACM3_HUMAN, SODC_HUMAN, STAT1_HUMAN, MP2K1_HUMAN, CAC1G_HUMAN, MK01_HUMAN, CNR2_HUMAN, NOS1_HUMAN, P2RX6_HUMAN, LOX5_HUMAN, BNIP3_HUMAN, SRBP2_HUMAN, LRP1_HUMAN, AA1R_HUMAN, APOE_HUMAN, ILK_HUMAN, CTNB1_HUMAN, DVL1_HUMAN, CAC1H_HUMAN, DRD1_HUMAN	621	163	12782	3.53572	8.46244e-06	2.48896e-07	2.64777e-05
GO:0005625~soluble fraction	40	5.78871	5.52099e-08	CCL3_HUMAN, PTN11_HUMAN, DUS6_HUMAN, CD40L_HUMAN, GSH0_HUMAN, ANGT_HUMAN, ARBK1_HUMAN, BAX_HUMAN, NEC2_HUMAN, GLUC_HUMAN, CATL1_HUMAN, CCR2_HUMAN, SODE_HUMAN, CRYAB_HUMAN, PDE4D_HUMAN, LYAM3_HUMAN, NEU2_HUMAN, CLIC4_HUMAN, TNR6_HUMAN, PLAK_HUMAN, AKT1_HUMAN, CCL5_HUMAN, SPHK1_HUMAN, ADML_HUMAN, MP2K1_HUMAN, DPP4_HUMAN, PDE3A_HUMAN, HYES_HUMAN, MK01_HUMAN, WISP1_HUMAN, FIBB_HUMAN, LOX5_HUMAN, WNT5…	621	313	12782	2.63041	2.5065e-05	7.16151e-07	7.84251e-05
GO:0034364~high-density lipoprotein particle	11	1.5919	1.13147e-07	APOC3_HUMAN, LIPC_HUMAN, APOE_HUMAN, LCAT_HUMAN, CLUS_HUMAN, APOA1_HUMAN, PON1_HUMAN, HPT_HUMAN, APOA5_HUMAN, APOH_HUMAN, CETP_HUMAN	621	25	12782	9.05649	5.13674e-05	1.42691e-06	0.000160724
GO:0045177~apical part of cell	28	4.0521	1.39057e-07	ABCG5_HUMAN, PROM1_HUMAN, ANK2_HUMAN, VCAM1_HUMAN, ADRB2_HUMAN, OSTP_HUMAN, ERBB2_HUMAN, TGFR1_HUMAN, KCMA1_HUMAN, ACVR1_HUMAN, S12A3_HUMAN, NRG1_HUMAN, ABCG8_HUMAN, TPA_HUMAN, HEPC_HUMAN, HFE_HUMAN, DPP4_HUMAN, MRP6_HUMAN, CD44_HUMAN, CAV1_HUMAN, NOS3_HUMAN, P2RY1_HUMAN, P2RY2_HUMAN, CTNB1_HUMAN, ADA17_HUMAN, PDPN_HUMAN, A4_HUMAN, FINC_HUMAN	621	179	12782	3.21968	6.313e-05	1.70627e-06	0.000197529
GO:0043005~neuron projection	41	5.93343	2.1056e-07	CALC_HUMAN, CAC1C_HUMAN, TRPV1_HUMAN, AA2AR_HUMAN, ADRB2_HUMAN, ARBK1_HUMAN, ANDR_HUMAN, CALCA_HUMAN, GSK3B_HUMAN, IRK2_HUMAN, NEU2_HUMAN, ACM3_HUMAN, GHRL_HUMAN, KCMA1_HUMAN, SODC_HUMAN, BKRB1_HUMAN, ESR1_HUMAN, STAT1_HUMAN, MP2K1_HUMAN, CXCR4_HUMAN, MK01_HUMAN, CAC1G_HUMAN, NOS1_HUMAN, CNR2_HUMAN, P2RX6_HUMAN, LOX5_HUMAN, BNIP3_HUMAN, SRBP2_HUMAN, DCC_HUMAN, LRP1_HUMAN, AA1R_HUMAN, APOE_HUMAN, …	621	342	12782	2.46754	9.55898e-05	2.51564e-06	0.000299099
GO:0016323~basolateral plasma membrane	29	4.19682	5.45895e-07	ANK2_HUMAN, LAMA3_HUMAN, DESP_HUMAN, ITA2B_HUMAN, ERBB2_HUMAN, TGFR1_HUMAN, RAGE_HUMAN, MYH7_HUMAN, DMD_HUMAN, VINC_HUMAN, LIMS1_HUMAN, VASP_HUMAN, FHL2_HUMAN, ENPP1_HUMAN, SDC1_HUMAN, LIMS2_HUMAN, CD44_HUMAN, CAV1_HUMAN, P2RY1_HUMAN, AA1R_HUMAN, ERBB4_HUMAN, NEXN_HUMAN, P2RY2_HUMAN, ILK_HUMAN, ITA2_HUMAN, CTNB1_HUMAN, ILRL1_HUMAN, ADA17_HUMAN, ITB1_HUMAN	621	203	12782	2.94042	0.000247806	6.35476e-06	0.000775436
GO:0043235~receptor complex	21	3.03907	6.76827e-07	ITB2_HUMAN, ADRB2_HUMAN, ONCM_HUMAN, TLR4_HUMAN, ITA4_HUMAN, ITAV_HUMAN, ITA2B_HUMAN, ERBB2_HUMAN, TGFR1_HUMAN, SMAD3_HUMAN, ITB3_HUMAN, IL6_HUMAN, CD14_HUMAN, ACV1B_HUMAN, ADRB3_HUMAN, ACVR1_HUMAN, RIPK1_HUMAN, ITA2_HUMAN, EGLN_HUMAN, ITB1_HUMAN, IL6RB_HUMAN	621	116	12782	3.72622	0.000307232	7.68196e-06	0.000961422
GO:0030018~Z disc	13	1.88133	1.30053e-06	JPH2_HUMAN, TRI54_HUMAN, CAC1C_HUMAN, FHL2_HUMAN, ITBP2_HUMAN, RYR2_HUMAN, OBSCN_HUMAN, FLNC_HUMAN, CRYAB_HUMAN, PLAK_HUMAN, CTNB1_HUMAN, DMD_HUMAN, PP2BB_HUMAN	621	46	12782	5.81692	0.000590265	1.44009e-05	0.00184737
GO:0042995~cell projection	63	9.11722	2.28786e-06	HIF1A_HUMAN, CALC_HUMAN, TRPV1_HUMAN, AA2AR_HUMAN, ADRB2_HUMAN, SCRB1_HUMAN, OSTP_HUMAN, ANDR_HUMAN, ERBB2_HUMAN, CALCA_HUMAN, GSK3B_HUMAN, IRK2_HUMAN, CLIC4_HUMAN, ACM3_HUMAN, AKT1_HUMAN, GHRL_HUMAN, KCMA1_HUMAN, STAT1_HUMAN, MP2K1_HUMAN, MK01_HUMAN, CXCR4_HUMAN, CAC1G_HUMAN, NOS1_HUMAN, LOX5_HUMAN, BNIP3_HUMAN, ANTR1_HUMAN, DCC_HUMAN, SRBP2_HUMAN, LIPC_HUMAN, S100B_HUMAN, TPM1_HUMAN, ITA2_HUMAN…	621	697	12782	1.86044	0.00103815	2.47304e-05	0.00324983
GO:0070161~anchoring junction	25	3.61795	2.85729e-06	DSG2_HUMAN, LAMA3_HUMAN, CXA1_HUMAN, DESP_HUMAN, ITA2B_HUMAN, SMAD7_HUMAN, PLAK_HUMAN, MYH7_HUMAN, DSC2_HUMAN, CXAR_HUMAN, VINC_HUMAN, LIMS1_HUMAN, VASP_HUMAN, FHL2_HUMAN, SDC1_HUMAN, LIMS2_HUMAN, CD44_HUMAN, CAV1_HUMAN, NEXN_HUMAN, ILK_HUMAN, CTNB1_HUMAN, ILRL1_HUMAN, ITA2_HUMAN, ADA17_HUMAN, ITB1_HUMAN	621	172	12782	2.99171	0.00129637	3.01673e-05	0.00405868
GO:0005912~adherens junction	23	3.32851	5.56301e-06	LAMA3_HUMAN, VASP_HUMAN, LIMS1_HUMAN, FHL2_HUMAN, CXA1_HUMAN, SDC1_HUMAN, LIMS2_HUMAN, CD44_HUMAN, DESP_HUMAN, ITA2B_HUMAN, CAV1_HUMAN, SMAD7_HUMAN, NEXN_HUMAN, PLAK_HUMAN, ILK_HUMAN, MYH7_HUMAN, CTNB1_HUMAN, ITA2_HUMAN, ILRL1_HUMAN, CXAR_HUMAN, ADA17_HUMAN, VINC_HUMAN, ITB1_HUMAN	621	155	12782	3.05424	0.00252243	5.73987e-05	0.00790192
GO:0043025~cell soma	24	3.47323	6.35142e-06	CCL2_HUMAN, CALC_HUMAN, CAC1C_HUMAN, CLAT_HUMAN, AA2AR_HUMAN, CALCA_HUMAN, GSK3B_HUMAN, IRK2_HUMAN, SODC_HUMAN, ESR1_HUMAN, MP2K1_HUMAN, CAC1G_HUMAN, MK01_HUMAN, CNR2_HUMAN, P2RX6_HUMAN, LRP1_HUMAN, AA1R_HUMAN, APOE_HUMAN, TBX21_HUMAN, ILK_HUMAN, DVL1_HUMAN, CAC1H_HUMAN, TGFB1_HUMAN, DRD1_HUMAN, ESR2_HUMAN	621	168	12782	2.94042	0.0028794	6.4077e-05	0.00902176
GO:0031674~I band	13	1.88133	9.82149e-06	JPH2_HUMAN, TRI54_HUMAN, CAC1C_HUMAN, FHL2_HUMAN, ITBP2_HUMAN, RYR2_HUMAN, OBSCN_HUMAN, FLNC_HUMAN, CRYAB_HUMAN, PLAK_HUMAN, CTNB1_HUMAN, DMD_HUMAN, PP2BB_HUMAN	621	55	12782	4.86506	0.00444905	9.69297e-05	0.0139504
GO:0042383~sarcolemma	14	2.02605	1.6368e-05	ESR1_HUMAN, IRK11_HUMAN, CAC1C_HUMAN, ADRB2_HUMAN, BASI_HUMAN, NOS1_HUMAN, IRK8_HUMAN, EDNRA_HUMAN, LOX5_HUMAN, KCC2D_HUMAN, GTR4_HUMAN, SCN5A_HUMAN, DMD_HUMAN, ITB1_HUMAN	621	67	12782	4.30091	0.00740359	0.000158097	0.0232481
GO:0030055~cell-substrate junction	18	2.60492	2.64777e-05	LAMA3_HUMAN, VASP_HUMAN, LIMS1_HUMAN, FHL2_HUMAN, SDC1_HUMAN, LIMS2_HUMAN, CD44_HUMAN, ITA2B_HUMAN, CAV1_HUMAN, NEXN_HUMAN, ILK_HUMAN, MYH7_HUMAN, ITA2_HUMAN, ILRL1_HUMAN, ADA17_HUMAN, DMD_HUMAN, VINC_HUMAN, ITB1_HUMAN	621	112	12782	3.30797	0.0119491	0.000250407	0.0376047
GO:0044420~extracellular matrix part	18	2.60492	4.70205e-05	NET1_HUMAN, TIMP3_HUMAN, LAMA3_HUMAN, TENX_HUMAN, COFA1_HUMAN, TIMP2_HUMAN, VEGFA_HUMAN, CO1A2_HUMAN, CO4A2_HUMAN, CO3A1_HUMAN, LAMA4_HUMAN, CO1A1_HUMAN, SPRC_HUMAN, CO4A1_HUMAN, COIA1_HUMAN, ATS1_HUMAN, FINC_HUMAN, TENA_HUMAN	621	117	12782	3.1666	0.0211215	0.000435574	0.0667714
GO:0005924~cell-substrate adherens junction	17	2.4602	4.87088e-05	LAMA3_HUMAN, VASP_HUMAN, LIMS1_HUMAN, FHL2_HUMAN, SDC1_HUMAN, LIMS2_HUMAN, CD44_HUMAN, ITA2B_HUMAN, CAV1_HUMAN, NEXN_HUMAN, ILK_HUMAN, MYH7_HUMAN, ITA2_HUMAN, ILRL1_HUMAN, ADA17_HUMAN, VINC_HUMAN, ITB1_HUMAN	621	106	12782	3.30104	0.0218716	0.000442189	0.0691682
GO:0031092~platelet alpha granule membrane	6	0.868307	5.43243e-05	ITA2B_HUMAN, LYAM3_HUMAN, ITB3_HUMAN, CD36_HUMAN, GP1BA_HUMAN, PECA1_HUMAN	621	10	12782	12.3498	0.0243622	0.000483489	0.0771395
GO:0016324~apical plasma membrane	19	2.74964	7.39911e-05	ABCG5_HUMAN, PROM1_HUMAN, ANK2_HUMAN, DPP4_HUMAN, ADRB2_HUMAN, MRP6_HUMAN, CD44_HUMAN, CAV1_HUMAN, ERBB2_HUMAN, P2RY1_HUMAN, TGFR1_HUMAN, P2RY2_HUMAN, KCMA1_HUMAN, S12A3_HUMAN, NRG1_HUMAN, ADA17_HUMAN, PDPN_HUMAN, FINC_HUMAN, ABCG8_HUMAN	621	133	12782	2.94042	0.0330352	0.000645814	0.105052
GO:0005604~basement membrane	14	2.02605	8.71153e-05	TIMP3_HUMAN, NET1_HUMAN, LAMA3_HUMAN, COFA1_HUMAN, TIMP2_HUMAN, VEGFA_HUMAN, CO4A2_HUMAN, LAMA4_HUMAN, SPRC_HUMAN, CO4A1_HUMAN, COIA1_HUMAN, ATS1_HUMAN, FINC_HUMAN, TENA_HUMAN	621	78	12782	3.69437	0.0387801	0.000745987	0.123675
GO:0005925~focal adhesion	16	2.31548	0.000112846	LAMA3_HUMAN, VASP_HUMAN, LIMS1_HUMAN, FHL2_HUMAN, SDC1_HUMAN, LIMS2_HUMAN, CD44_HUMAN, ITA2B_HUMAN, CAV1_HUMAN, ILK_HUMAN, MYH7_HUMAN, ITA2_HUMAN, ILRL1_HUMAN, ADA17_HUMAN, VINC_HUMAN, ITB1_HUMAN	621	102	12782	3.2287	0.0499444	0.000948342	0.160177
GO:0042627~chylomicron	6	0.868307	0.000157395	APOC3_HUMAN, APOE_HUMAN, APOB_HUMAN, LIPL_HUMAN, APOA5_HUMAN, APOH_HUMAN	621	12	12782	10.2915	0.0689692	0.00129848	0.223346
GO:0005577~fibrinogen complex	5	0.723589	0.000170638	TSP1_HUMAN, FIBA_HUMAN, FIBG_HUMAN, FIBB_HUMAN, FINC_HUMAN	621	7	12782	14.7021	0.0745509	0.00138255	0.242116
GO:0030424~axon	20	2.89436	0.000252147	CALC_HUMAN, ESR1_HUMAN, STAT1_HUMAN, MP2K1_HUMAN, AA2AR_HUMAN, ARBK1_HUMAN, ADRB2_HUMAN, MK01_HUMAN, ANDR_HUMAN, DCC_HUMAN, CALCA_HUMAN, AA1R_HUMAN, ACM3_HUMAN, ILK_HUMAN, KCMA1_HUMAN, GHRL_HUMAN, ITA2_HUMAN, DVL1_HUMAN, DRD1_HUMAN, TGFB1_HUMAN, A4_HUMAN	621	159	12782	2.58905	0.108178	0.00200657	0.357577
GO:0034361~very-low-density lipoprotein particle	7	1.01302	0.000274664	APOC3_HUMAN, APOE_HUMAN, APOA1_HUMAN, APOB_HUMAN, LIPL_HUMAN, APOA5_HUMAN, APOH_HUMAN	621	20	12782	7.20403	0.117251	0.00214794	0.389452
GO:0034385~triglyceride-rich lipoprotein particle	7	1.01302	0.000274664	APOC3_HUMAN, APOE_HUMAN, APOA1_HUMAN, APOB_HUMAN, LIPL_HUMAN, APOA5_HUMAN, APOH_HUMAN	621	20	12782	7.20403	0.117251	0.00214794	0.389452
GO:0034366~spherical high-density lipoprotein particle	5	0.723589	0.000328178	APOC3_HUMAN, CLUS_HUMAN, APOA1_HUMAN, PON1_HUMAN, HPT_HUMAN	621	8	12782	12.8643	0.138446	0.00252253	0.465165
GO:0044463~cell projection part	25	3.61795	0.000433756	CALC_HUMAN, CAC1C_HUMAN, AA2AR_HUMAN, ARBK1_HUMAN, SCRB1_HUMAN, CALCA_HUMAN, GSK3B_HUMAN, ACM3_HUMAN, KCMA1_HUMAN, SODC_HUMAN, ESR1_HUMAN, VASP_HUMAN, MP2K1_HUMAN, MK01_HUMAN, NOS1_HUMAN, P2RX6_HUMAN, ANTR1_HUMAN, AA1R_HUMAN, TPM1_HUMAN, ILK_HUMAN, ITA2_HUMAN, CTNB1_HUMAN, ADA17_HUMAN, DRD1_HUMAN, A4_HUMAN, ITB1_HUMAN	621	234	12782	2.19903	0.178783	0.00327741	0.614385
GO:0014704~intercalated disc	6	0.868307	0.000528434	SCN5A_HUMAN, PLAK_HUMAN, CXA1_HUMAN, CTNB1_HUMAN, VINC_HUMAN, DESP_HUMAN	621	15	12782	8.23317	0.21335	0.00392624	0.748022
GO:0031256~leading edge membrane	7	1.01302	0.000631603	AA1R_HUMAN, TPM1_HUMAN, VASP_HUMAN, AA2AR_HUMAN, ADA17_HUMAN, ANTR1_HUMAN, ITB1_HUMAN	621	23	12782	6.26437	0.249367	0.00461574	0.893455
GO:0005829~cytosol	91	13.1693	0.000638611	KCRM_HUMAN, PTN11_HUMAN, ADH1G_HUMAN, THA_HUMAN, P53_HUMAN, CLAT_HUMAN, THIO_HUMAN, GSH0_HUMAN, RL13A_HUMAN, RLA0_HUMAN, ADH1B_HUMAN, BAX_HUMAN, SIK1_HUMAN, GSK3B_HUMAN, PDE4D_HUMAN, XDH_HUMAN, PLAK_HUMAN, AKT1_HUMAN, PPARG_HUMAN, RIPK1_HUMAN, S12A3_HUMAN, NAMPT_HUMAN, JAK2_HUMAN, SPHK1_HUMAN, MK14_HUMAN, PA24A_HUMAN, MP2K1_HUMAN, HBB_HUMAN, G6PD_HUMAN, PK3CG_HUMAN, P85A_HUMAN, HBA_HUMAN, HYES_HU…	621	1330	12782	1.40831	0.251753	0.00459295	0.903326
GO:0005916~fascia adherens	5	0.723589	0.000910594	PLAK_HUMAN, CXA1_HUMAN, CTNB1_HUMAN, VINC_HUMAN, DESP_HUMAN	621	10	12782	10.2915	0.338733	0.00644163	1.28574
GO:0033267~axon part	10	1.44718	0.00105227	CALCA_HUMAN, AA1R_HUMAN, CALC_HUMAN, ESR1_HUMAN, MP2K1_HUMAN, ACM3_HUMAN, AA2AR_HUMAN, ILK_HUMAN, KCMA1_HUMAN, ITA2_HUMAN, MK01_HUMAN	621	54	12782	3.81165	0.379967	0.00732661	1.4844
GO:0031252~cell leading edge	17	2.4602	0.0010527	RAC1_HUMAN, PK3CA_HUMAN, VASP_HUMAN, GELS_HUMAN, AA2AR_HUMAN, CXCR4_HUMAN, ANTR1_HUMAN, SEPR_HUMAN, SPY1_HUMAN, S100B_HUMAN, AA1R_HUMAN, TPM1_HUMAN, AKT1_HUMAN, CTNB1_HUMAN, ADA17_HUMAN, PDPN_HUMAN, ITB1_HUMAN	621	138	12782	2.53558	0.380087	0.00721891	1.485
GO:0005581~collagen	8	1.15774	0.00125151	TENX_HUMAN, CO3A1_HUMAN, COFA1_HUMAN, CO1A1_HUMAN, CO1A2_HUMAN, CO4A1_HUMAN, CO4A2_HUMAN, COIA1_HUMAN	621	35	12782	4.70467	0.433649	0.0084498	1.76314
GO:0042611~MHC protein complex	10	1.44718	0.00156449	HLAE_HUMAN, 2B1B_HUMAN, HFE_HUMAN, HLAG_HUMAN, 2B14_HUMAN, 2B18_HUMAN, 2B1A_HUMAN, 2B19_HUMAN, 2B1F_HUMAN, 2B17_HUMAN, 2B11_HUMAN, B2MG_HUMAN	621	57	12782	3.61104	0.508766	0.010399	2.19953
GO:0008305~integrin complex	7	1.01302	0.00231959	ITA2B_HUMAN, ITB2_HUMAN, ITB3_HUMAN, ITA2_HUMAN, ITA4_HUMAN, ITB1_HUMAN, ITAV_HUMAN	621	29	12782	4.96829	0.65157	0.0151638	3.24497
GO:0034362~low-density lipoprotein particle	5	0.723589	0.00275914	MSRE_HUMAN, LDLR_HUMAN, APOE_HUMAN, APOB_HUMAN, APOA5_HUMAN	621	13	12782	7.91651	0.714748	0.0177601	3.84873
GO:0012505~endomembrane system	56	8.1042	0.00330042	CP4F2_HUMAN, AT2A2_HUMAN, CXA1_HUMAN, AA2AR_HUMAN, RYR2_HUMAN, BASI_HUMAN, BAX_HUMAN, NUP93_HUMAN, PTGES_HUMAN, ITA2B_HUMAN, LYAM3_HUMAN, GHRHR_HUMAN, DHI1_HUMAN, LMNA_HUMAN, BGAT_HUMAN, AL5AP_HUMAN, CP2CJ_HUMAN, KCC2G_HUMAN, EDNRA_HUMAN, LOX5_HUMAN, BNIP3_HUMAN, B2MG_HUMAN, DNAS1_HUMAN, KCC2D_HUMAN, SRBP2_HUMAN, CAV1_HUMAN, KCC2A_HUMAN, NOS3_HUMAN, LDLR_HUMAN, CP1A2_HUMAN, PARP1_HUMAN, COG2_HUMA…	621	782	12782	1.47397	0.777064	0.0209171	4.58741
GO:0043198~dendritic shaft	5	0.723589	0.00371606	GSK3B_HUMAN, CAC1C_HUMAN, ILK_HUMAN, CTNB1_HUMAN, ARBK1_HUMAN	621	14	12782	7.35105	0.815523	0.0232021	5.15105
GO:0005865~striated muscle thin filament	5	0.723589	0.0048752	TNNC1_HUMAN, TNNT2_HUMAN, TNNT1_HUMAN, TPM1_HUMAN, TNNI3_HUMAN	621	15	12782	6.86098	0.891255	0.0299366	6.70662
GO:0005861~troponin complex	4	0.578871	0.0052951	TNNC1_HUMAN, TNNT2_HUMAN, TNNT1_HUMAN, TNNI3_HUMAN	621	8	12782	10.2915	0.910217	0.0320477	7.26427
GO:0030027~lamellipodium	10	1.44718	0.00648015	SPY1_HUMAN, RAC1_HUMAN, PK3CA_HUMAN, VASP_HUMAN, GELS_HUMAN, AKT1_HUMAN, CTNB1_HUMAN, PDPN_HUMAN, ANTR1_HUMAN, SEPR_HUMAN	621	70	12782	2.94042	0.947742	0.0385899	8.82136
GO:0048471~perinuclear region of cytoplasm	25	3.61795	0.00693966	CTLA4_HUMAN, GELS_HUMAN, OSTP_HUMAN, TLR4_HUMAN, K1C18_HUMAN, ERBB2_HUMAN, G3P_HUMAN, ANF_HUMAN, KCMA1_HUMAN, LMNA_HUMAN, LYAM2_HUMAN, PA24A_HUMAN, PCSK9_HUMAN, HFE_HUMAN, MP2K1_HUMAN, TNF12_HUMAN, CLUS_HUMAN, CAC1G_HUMAN, NOS1_HUMAN, CAV1_HUMAN, NOS2_HUMAN, GTR4_HUMAN, SORT_HUMAN, ITA2_HUMAN, A4_HUMAN	621	288	12782	1.78671	0.957642	0.0407465	9.41856
GO:0005902~microvillus	7	1.01302	0.00713677	ERBB2_HUMAN, PROM1_HUMAN, LIPC_HUMAN, CLIC4_HUMAN, CTNB1_HUMAN, VCAM1_HUMAN, SCRB1_HUMAN	621	36	12782	4.00224	0.961292	0.0413507	9.67362
GO:0005783~endoplasmic reticulum	64	9.26194	0.00803068	CP4F2_HUMAN, AT2A2_HUMAN, P53_HUMAN, APOA1_HUMAN, CXA1_HUMAN, RYR2_HUMAN, ELOV5_HUMAN, BAX_HUMAN, SERPH_HUMAN, DHI1_HUMAN, CIB1_HUMAN, FADS2_HUMAN, ADIPO_HUMAN, IRK11_HUMAN, AL5AP_HUMAN, DPP4_HUMAN, CP2CJ_HUMAN, NOS1_HUMAN, SHH_HUMAN, SRBP2_HUMAN, CAV1_HUMAN, HYEP_HUMAN, CP1A2_HUMAN, PTGIS_HUMAN, PAPP1_HUMAN, PPLA_HUMAN, S10A1_HUMAN, PGH2_HUMAN, DRD1_HUMAN, PSB8_HUMAN, CATA_HUMAN, BCL2_HUMAN, FCR…	621	960	12782	1.3722	0.974284	0.0458471	10.822
GO:0043679~nerve terminal	7	1.01302	0.00817711	CALCA_HUMAN, AA1R_HUMAN, CALC_HUMAN, ESR1_HUMAN, ACM3_HUMAN, ILK_HUMAN, KCMA1_HUMAN, ITA2_HUMAN	621	37	12782	3.89407	0.975951	0.0460897	11.0088
GO:0016529~sarcoplasmic reticulum	7	1.01302	0.0105769	JPH2_HUMAN, AT2A2_HUMAN, PPLA_HUMAN, S10A1_HUMAN, RYR2_HUMAN, FKB1A_HUMAN, NOS1_HUMAN	621	39	12782	3.69437	0.991994	0.0585592	14.0191
GO:0030667~secretory granule membrane	6	0.868307	0.0119199	ITA2B_HUMAN, LYAM3_HUMAN, ITB3_HUMAN, CD36_HUMAN, GP1BA_HUMAN, PECA1_HUMAN	621	29	12782	4.25854	0.995678	0.0650028	15.6621
GO:0042613~MHC class II protein complex	6	0.868307	0.0119199	2B1B_HUMAN, 2B14_HUMAN, 2B18_HUMAN, 2B1A_HUMAN, 2B19_HUMAN, 2B1F_HUMAN, 2B17_HUMAN, 2B11_HUMAN	621	29	12782	4.25854	0.995678	0.0650028	15.6621
GO:0031253~cell projection membrane	9	1.30246	0.0129096	AA1R_HUMAN, TPM1_HUMAN, VASP_HUMAN, AA2AR_HUMAN, CTNB1_HUMAN, ADA17_HUMAN, SCRB1_HUMAN, ANTR1_HUMAN, ITB1_HUMAN	621	65	12782	2.84994	0.997258	0.0694137	16.8541
GO:0034363~intermediate-density lipoprotein particle	3	0.434153	0.0132028	APOC3_HUMAN, APOE_HUMAN, APOB_HUMAN	621	4	12782	15.4372	0.997604	0.0701191	17.2043
GO:0016528~sarcoplasm	7	1.01302	0.0134374	JPH2_HUMAN, AT2A2_HUMAN, PPLA_HUMAN, S10A1_HUMAN, RYR2_HUMAN, FKB1A_HUMAN, NOS1_HUMAN	621	41	12782	3.51416	0.997849	0.0705091	17.4834
GO:0043204~perikaryon	6	0.868307	0.0137474	ESR1_HUMAN, MP2K1_HUMAN, CAC1H_HUMAN, MK01_HUMAN, CNR2_HUMAN, ESR2_HUMAN	621	30	12782	4.11659	0.998135	0.0712694	17.851
GO:0030315~T-tubule	5	0.723589	0.0142781	KCC2D_HUMAN, ESR1_HUMAN, IRK11_HUMAN, SCN5A_HUMAN, EDNRA_HUMAN	621	20	12782	5.14573	0.99854	0.0731083	18.4767
GO:0005583~fibrillar collagen	4	0.578871	0.0179927	TENX_HUMAN, CO3A1_HUMAN, CO1A1_HUMAN, CO1A2_HUMAN	621	12	12782	6.86098	0.999737	0.090398	22.7337
GO:0005955~calcineurin complex	3	0.434153	0.0213012	BCL2_HUMAN, CANB1_HUMAN, PP2BB_HUMAN	621	5	12782	12.3498	0.999943	0.105135	26.3503
GO:0005954~calcium- and calmodulin-dependent protein kinase complex	3	0.434153	0.0213012	KCC2D_HUMAN, KCC2A_HUMAN, KCC2G_HUMAN	621	5	12782	12.3498	0.999943	0.105135	26.3503
GO:0030139~endocytic vesicle	8	1.15774	0.0233939	KCC2D_HUMAN, ABCA1_HUMAN, KCC2A_HUMAN, LDLR_HUMAN, CTLA4_HUMAN, APOA1_HUMAN, APOB_HUMAN, KCC2G_HUMAN	621	59	12782	2.79091	0.999978	0.113748	28.5561
GO:0005913~cell-cell adherens junction	6	0.868307	0.0257034	SMAD7_HUMAN, PLAK_HUMAN, CXA1_HUMAN, CTNB1_HUMAN, VINC_HUMAN, DESP_HUMAN	621	35	12782	3.5285	0.999993	0.123093	30.9189
GO:0043195~terminal button	5	0.723589	0.0308166	CALCA_HUMAN, AA1R_HUMAN, CALC_HUMAN, ESR1_HUMAN, ILK_HUMAN, KCMA1_HUMAN	621	25	12782	4.11659	0.999999	0.14458	35.8941
GO:0032839~dendrite cytoplasm	3	0.434153	0.0309345	MP2K1_HUMAN, SODC_HUMAN, MK01_HUMAN	621	6	12782	10.2915	0.999999	0.143641	36.0047
GO:0015629~actin cytoskeleton	21	3.03907	0.0386694	TNNT1_HUMAN, VASP_HUMAN, GELS_HUMAN, ADDA_HUMAN, MLRV_HUMAN, TNNI3_HUMAN, MYH11_HUMAN, CRYAB_HUMAN, TNNT2_HUMAN, TNNC1_HUMAN, TPM1_HUMAN, MYH15_HUMAN, CLIC4_HUMAN, PLAK_HUMAN, PALLD_HUMAN, ILK_HUMAN, MYH7_HUMAN, ADA17_HUMAN, VINC_HUMAN, SMTN_HUMAN, MYPC3_HUMAN	621	269	12782	1.60685	1	0.175122	42.8904
GO:0031672~A band	4	0.578871	0.0396764	ANK2_HUMAN, FHL2_HUMAN, MYPC3_HUMAN, OBSCN_HUMAN	621	16	12782	5.14573	1	0.177605	43.7343
GO:0032838~cell projection cytoplasm	3	0.434153	0.0419352	MP2K1_HUMAN, SODC_HUMAN, MK01_HUMAN	621	7	12782	8.82126	1	0.185132	45.5853
GO:0048786~presynaptic active zone	3	0.434153	0.0419352	AA1R_HUMAN, AA2AR_HUMAN, KCMA1_HUMAN	621	7	12782	8.82126	1	0.185132	45.5853
GO:0005911~cell-cell junction	16	2.31548	0.0433845	DSG2_HUMAN, DPP4_HUMAN, CXA1_HUMAN, DESP_HUMAN, CLD5_HUMAN, CXA4_HUMAN, SMAD7_HUMAN, SCN5A_HUMAN, PLAK_HUMAN, ILK_HUMAN, CTNB1_HUMAN, DSC2_HUMAN, CXAR_HUMAN, ADA17_HUMAN, VINC_HUMAN, CADH5_HUMAN	621	190	12782	1.7333	1	0.189218	46.743
GO:0030054~cell junction	35	5.06512	0.0447498	PHAR1_HUMAN, LAMA3_HUMAN, DSG2_HUMAN, CXA1_HUMAN, CLD5_HUMAN, DESP_HUMAN, ITA2B_HUMAN, SMAD7_HUMAN, SCN5A_HUMAN, ACM3_HUMAN, PLAK_HUMAN, MYH7_HUMAN, DSC2_HUMAN, CXAR_HUMAN, DMD_HUMAN, VINC_HUMAN, VASP_HUMAN, LIMS1_HUMAN, FHL2_HUMAN, DPP4_HUMAN, SDC1_HUMAN, LIMS2_HUMAN, CD44_HUMAN, P2RX6_HUMAN, CAV1_HUMAN, CXA4_HUMAN, KCC2A_HUMAN, NEXN_HUMAN, ILK_HUMAN, ILRL1_HUMAN, CTNB1_HUMAN, ITA2_HUMAN, ADA17_…	621	518	12782	1.39074	1	0.192877	47.8126
GO:0033017~sarcoplasmic reticulum membrane	4	0.578871	0.0464922	JPH2_HUMAN, AT2A2_HUMAN, RYR2_HUMAN, FKB1A_HUMAN	621	17	12782	4.84304	1	0.197922	49.1486
